# Supplementary material for: Grapevine protein Src2 mediates plant disease resistance during Lasiodiplodia theobromae infection
Source: Plant Physiol. 2025 Nov 24;199(4):kiaf608. doi: 10.1093/plphys/kiaf608 (PMC12684713; doi:10.1093/plphys/kiaf608)
Supplement: kiaf608_Supplementary_Data [file kiaf608_supplementary_data.zip]

Archive with 4 entries (4 files):
- 20251116 Supplementary Data.pdf
- 20251116 Supplementary Table S3.xlsx
- Supplementary Table 1, 2, 4.pdf
- Supplementary Table 5.pdf
