# Supplementary material for: Grapevine protein Src2 mediates plant disease resistance during Lasiodiplodia theobromae infection
Source: Plant Physiol. 2025 Nov 24;199(4):kiaf608. doi: 10.1093/plphys/kiaf608 (PMC12684713; doi:10.1093/plphys/kiaf608)
Supplement: kiaf608_Supplementary_Data [file kiaf608_supplementary_data.zip › 20251116 Supplementary Table S3.xlsx]

## Sheet: Supplementary Table 3
Supplementary Table S3. Gene Ontology classification of enriched DEGs identified from pairwise comparison betweenthe the wild type and the VvSrc2-transgenic line infected by L. theobromae.
Category	GO ID	Description	Pvalue	Padj	Gene ID	Gene Name	Count	Up	Up_Gene_ID	Down	Down_Gene_ID
BP	GO:0015979	photosynthesis	5.26e-07	0.000290604	Niben261Chr07g0516001/Niben261Chr04g1798005/Niben261Chr14g1507025/Niben261Chr04g0376002/Niben261Chr03g0877018/Niben261Chr09g0630001/Niben261Chr04g0013010/Niben261Chr03g1481006/Niben261Chr04g1617005/Niben261Chr01g1061005/Niben261Chr02g0566002/Niben261Chr13g0608012/Niben261Chr17g0168035/Niben261Chr03g1621009/novel.2754/Niben261Chr17g1231003/novel.7494/Niben261Chr06g0388006/Niben261Chr09g1218001/Nib…	Niben261Chr07g0516001/Niben261Chr04g1798005/Niben261Chr14g1507025/Niben261Chr04g0376002/Niben261Chr03g0877018/Niben261Chr09g0630001/Niben261Chr04g0013010/Niben261Chr03g1481006/Niben261Chr04g1617005/Niben261Chr01g1061005/Niben261Chr02g0566002/Niben261Chr13g0608012/Niben261Chr17g0168035/Niben261Chr03g1621009/-/Niben261Chr17g1231003/-/Niben261Chr06g0388006/Niben261Chr09g1218001/Niben261Chr02g0566003…	43	40	Niben261Chr07g0516001/Niben261Chr04g1798005/Niben261Chr14g1507025/Niben261Chr04g0376002/Niben261Chr03g0877018/Niben261Chr09g0630001/Niben261Chr04g0013010/Niben261Chr03g1481006/Niben261Chr04g1617005/Niben261Chr01g1061005/Niben261Chr02g0566002/Niben261Chr13g0608012/Niben261Chr17g0168035/Niben261Chr03g1621009/novel.2754/Niben261Chr17g1231003/novel.7494/Niben261Chr06g0388006/Niben261Chr09g1218001/Nib…	3	Niben261Chr10g0345002/novel.4797/Niben261Chr13g1190018
BP	GO:0006457	protein folding	0.000148512	0.0350031	Niben261Chr05g1054005/Niben261Chr12g0785023/Niben261Chr19g0094021/Niben261Chr10g0232005/Niben261Chr09g0721003/Niben261Chr17g0984001/Niben261Chr02g0561009/Niben261Chr09g0952016/Niben261Chr14g0478006/Niben261Chr14g0208013/Niben261Chr03g1081002/Niben261Chr06g1227001/Niben261Chr10g0483011/novel.7672/Niben261Chr10g0371004/Niben261Chr04g1790009/Niben261Chr09g1054029/Niben261Chr15g0922003/Niben261Chr15g…	Niben261Chr05g1054005/Niben261Chr12g0785023/Niben261Chr19g0094021/Niben261Chr10g0232005/Niben261Chr09g0721003/Niben261Chr17g0984001/Niben261Chr02g0561009/Niben261Chr09g0952016/Niben261Chr14g0478006/Niben261Chr14g0208013/Niben261Chr03g1081002/Niben261Chr06g1227001/Niben261Chr10g0483011/-/Niben261Chr10g0371004/Niben261Chr04g1790009/Niben261Chr09g1054029/Niben261Chr15g0922003/Niben261Chr15g1518004/N…	29	25	Niben261Chr05g1054005/Niben261Chr12g0785023/Niben261Chr19g0094021/Niben261Chr10g0232005/Niben261Chr09g0721003/Niben261Chr17g0984001/Niben261Chr02g0561009/Niben261Chr09g0952016/Niben261Chr14g0478006/Niben261Chr14g0208013/Niben261Chr06g1227001/Niben261Chr10g0483011/Niben261Chr10g0371004/Niben261Chr04g1790009/Niben261Chr09g1054029/Niben261Chr15g0922003/Niben261Chr15g1518004/Niben261Chr11g0998022/Nib…	4	Niben261Chr03g1081002/novel.7672/Niben261Chr05g1017012/Niben261Chr14g1096006
BP	GO:0009611	response to wounding	0.00018989	0.0350031	Niben261Chr10g0129002/Niben261Chr10g0129001/Niben261Chr10g0135007/novel.6857/Niben261Chr10g0137007/Niben261Chr10g0130005/novel.5109	Niben261Chr10g0129002/Niben261Chr10g0129001/Niben261Chr10g0135007/-/Niben261Chr10g0137007/Niben261Chr10g0130005/-	7	7	Niben261Chr10g0129002/Niben261Chr10g0129001/Niben261Chr10g0135007/novel.6857/Niben261Chr10g0137007/Niben261Chr10g0130005/novel.5109	0
BP	GO:0019725	cellular homeostasis	0.000294216	0.039486	Niben261Chr16g0415007/Niben261Chr13g0145003/Niben261Chr07g0999022/Niben261Chr14g0582003/Niben261Chr15g0605025/Niben261Chr01g0714007/Niben261Chr03g1206012/Niben261Chr02g0811008/Niben261Chr08g1271001/Niben261Chr02g0810008/Niben261Chr19g0237001/Niben261Chr18g0711008/Niben261Chr11g0194013/Niben261Chr16g0817003/Niben261Chr03g0965004/Niben261Chr02g0319011/Niben261Chr04g1079002/Niben261Chr09g1065008/Nib…	Niben261Chr16g0415007/Niben261Chr13g0145003/Niben261Chr07g0999022/Niben261Chr14g0582003/Niben261Chr15g0605025/Niben261Chr01g0714007/Niben261Chr03g1206012/Niben261Chr02g0811008/Niben261Chr08g1271001/Niben261Chr02g0810008/Niben261Chr19g0237001/Niben261Chr18g0711008/Niben261Chr11g0194013/Niben261Chr16g0817003/Niben261Chr03g0965004/Niben261Chr02g0319011/Niben261Chr04g1079002/Niben261Chr09g1065008/Nib…	37	32	Niben261Chr16g0415007/Niben261Chr07g0999022/Niben261Chr14g0582003/Niben261Chr15g0605025/Niben261Chr01g0714007/Niben261Chr03g1206012/Niben261Chr02g0811008/Niben261Chr08g1271001/Niben261Chr02g0810008/Niben261Chr19g0237001/Niben261Chr18g0711008/Niben261Chr11g0194013/Niben261Chr16g0817003/Niben261Chr03g0965004/Niben261Chr02g0319011/Niben261Chr04g1079002/Niben261Chr09g1065008/Niben261Chr12g1510021/Nib…	5	Niben261Chr13g0145003/Niben261Chr16g0766002/Niben261Chr08g1087003/Niben261Chr13g1319013/Niben261Chr19g0728010
BP	GO:0045454	cell redox homeostasis	0.000357016	0.039486	Niben261Chr16g0415007/Niben261Chr13g0145003/Niben261Chr07g0999022/Niben261Chr14g0582003/Niben261Chr15g0605025/Niben261Chr01g0714007/Niben261Chr03g1206012/Niben261Chr02g0811008/Niben261Chr08g1271001/Niben261Chr02g0810008/Niben261Chr19g0237001/Niben261Chr18g0711008/Niben261Chr11g0194013/Niben261Chr16g0817003/Niben261Chr03g0965004/Niben261Chr02g0319011/Niben261Chr04g1079002/Niben261Chr09g1065008/Nib…	Niben261Chr16g0415007/Niben261Chr13g0145003/Niben261Chr07g0999022/Niben261Chr14g0582003/Niben261Chr15g0605025/Niben261Chr01g0714007/Niben261Chr03g1206012/Niben261Chr02g0811008/Niben261Chr08g1271001/Niben261Chr02g0810008/Niben261Chr19g0237001/Niben261Chr18g0711008/Niben261Chr11g0194013/Niben261Chr16g0817003/Niben261Chr03g0965004/Niben261Chr02g0319011/Niben261Chr04g1079002/Niben261Chr09g1065008/Nib…	36	31	Niben261Chr16g0415007/Niben261Chr07g0999022/Niben261Chr14g0582003/Niben261Chr15g0605025/Niben261Chr01g0714007/Niben261Chr03g1206012/Niben261Chr02g0811008/Niben261Chr08g1271001/Niben261Chr02g0810008/Niben261Chr19g0237001/Niben261Chr18g0711008/Niben261Chr11g0194013/Niben261Chr16g0817003/Niben261Chr03g0965004/Niben261Chr02g0319011/Niben261Chr04g1079002/Niben261Chr09g1065008/Niben261Chr12g1510021/Nib…	5	Niben261Chr13g0145003/Niben261Chr16g0766002/Niben261Chr08g1087003/Niben261Chr13g1319013/Niben261Chr19g0728010
BP	GO:0042592	homeostatic process	0.00100816	0.092919	Niben261Chr16g0415007/novel.7932/Niben261Chr13g0145003/Niben261Chr07g0999022/Niben261Chr14g0582003/Niben261Chr15g0605025/Niben261Chr01g0714007/Niben261Chr03g1206012/Niben261Chr02g0811008/Niben261Chr08g1271001/Niben261Chr02g0810008/Niben261Chr19g0237001/Niben261Chr18g0711008/Niben261Chr11g0194013/Niben261Chr16g0817003/Niben261Chr03g0965004/Niben261Chr02g0319011/Niben261Chr04g1079002/Niben261Chr09g…	Niben261Chr16g0415007/-/Niben261Chr13g0145003/Niben261Chr07g0999022/Niben261Chr14g0582003/Niben261Chr15g0605025/Niben261Chr01g0714007/Niben261Chr03g1206012/Niben261Chr02g0811008/Niben261Chr08g1271001/Niben261Chr02g0810008/Niben261Chr19g0237001/Niben261Chr18g0711008/Niben261Chr11g0194013/Niben261Chr16g0817003/Niben261Chr03g0965004/Niben261Chr02g0319011/Niben261Chr04g1079002/Niben261Chr09g1065008/N…	38	32	Niben261Chr16g0415007/Niben261Chr07g0999022/Niben261Chr14g0582003/Niben261Chr15g0605025/Niben261Chr01g0714007/Niben261Chr03g1206012/Niben261Chr02g0811008/Niben261Chr08g1271001/Niben261Chr02g0810008/Niben261Chr19g0237001/Niben261Chr18g0711008/Niben261Chr11g0194013/Niben261Chr16g0817003/Niben261Chr03g0965004/Niben261Chr02g0319011/Niben261Chr04g1079002/Niben261Chr09g1065008/Niben261Chr12g1510021/Nib…	6	novel.7932/Niben261Chr13g0145003/Niben261Chr16g0766002/Niben261Chr08g1087003/Niben261Chr13g1319013/Niben261Chr19g0728010
BP	GO:0022900	electron transport chain	0.00281358	0.222273	novel.1618/Niben261Chr14g1507025/novel.4845/Niben261Chr03g1621009/novel.7494/Niben261Chr06g0388006/novel.153/novel.9188/Niben261Chr18g0143015/Niben261Chr06g0789003/Niben261Chr07g0722001/novel.2013/Niben261Chr18g0415017/Niben261Chr05g1205049	-/Niben261Chr14g1507025/-/Niben261Chr03g1621009/-/Niben261Chr06g0388006/-/-/Niben261Chr18g0143015/Niben261Chr06g0789003/Niben261Chr07g0722001/-/Niben261Chr18g0415017/Niben261Chr05g1205049	14	14	novel.1618/Niben261Chr14g1507025/novel.4845/Niben261Chr03g1621009/novel.7494/Niben261Chr06g0388006/novel.153/novel.9188/Niben261Chr18g0143015/Niben261Chr06g0789003/Niben261Chr07g0722001/novel.2013/Niben261Chr18g0415017/Niben261Chr05g1205049	0
BP	GO:0006801	superoxide metabolic process	0.00756222	0.464657	Niben261Chr18g0029003/Niben261Chr14g0322010/Niben261Chr08g0589022/Niben261Chr15g0881004/Niben261Chr03g1291004/Niben261Chr14g0753015/Niben261Chr03g0104001	Niben261Chr18g0029003/Niben261Chr14g0322010/Niben261Chr08g0589022/Niben261Chr15g0881004/Niben261Chr03g1291004/Niben261Chr14g0753015/Niben261Chr03g0104001	7	7	Niben261Chr18g0029003/Niben261Chr14g0322010/Niben261Chr08g0589022/Niben261Chr15g0881004/Niben261Chr03g1291004/Niben261Chr14g0753015/Niben261Chr03g0104001	0
BP	GO:0072593	reactive oxygen species metabolic process	0.00756222	0.464657	Niben261Chr18g0029003/Niben261Chr14g0322010/Niben261Chr08g0589022/Niben261Chr15g0881004/Niben261Chr03g1291004/Niben261Chr14g0753015/Niben261Chr03g0104001	Niben261Chr18g0029003/Niben261Chr14g0322010/Niben261Chr08g0589022/Niben261Chr15g0881004/Niben261Chr03g1291004/Niben261Chr14g0753015/Niben261Chr03g0104001	7	7	Niben261Chr18g0029003/Niben261Chr14g0322010/Niben261Chr08g0589022/Niben261Chr15g0881004/Niben261Chr03g1291004/Niben261Chr14g0753015/Niben261Chr03g0104001	0
BP	GO:0022904	respiratory electron transport chain	0.0112855	0.572692	novel.1618/novel.153/novel.9188/Niben261Chr06g0789003/novel.2013	-/-/-/Niben261Chr06g0789003/-	5	5	novel.1618/novel.153/novel.9188/Niben261Chr06g0789003/novel.2013	0
BP	GO:0015074	DNA integration	0.0113917	0.572692	novel.4389/novel.7612/novel.6088/novel.8652/novel.9785/novel.6975	-/-/-/-/-/-	6	0		6	novel.4389/novel.7612/novel.6088/novel.8652/novel.9785/novel.6975
BP	GO:0065008	regulation of biological quality	0.0151256	0.636125	Niben261Chr16g0415007/Niben261Chr14g1031008/novel.7932/Niben261Chr13g0145003/Niben261Chr03g1553008/Niben261Chr07g0999022/Niben261Chr14g0582003/Niben261Chr15g0605025/Niben261Chr01g0714007/Niben261Chr03g1206012/Niben261Chr02g0811008/Niben261Chr08g1271001/Niben261Chr02g0810008/Niben261Chr19g0237001/Niben261Chr18g0711008/Niben261Chr17g1295008/Niben261Chr11g0194013/Niben261Chr16g0817003/Niben261Chr03g…	Niben261Chr16g0415007/Niben261Chr14g1031008/-/Niben261Chr13g0145003/Niben261Chr03g1553008/Niben261Chr07g0999022/Niben261Chr14g0582003/Niben261Chr15g0605025/Niben261Chr01g0714007/Niben261Chr03g1206012/Niben261Chr02g0811008/Niben261Chr08g1271001/Niben261Chr02g0810008/Niben261Chr19g0237001/Niben261Chr18g0711008/Niben261Chr17g1295008/Niben261Chr11g0194013/Niben261Chr16g0817003/Niben261Chr03g0965004/N…	42	35	Niben261Chr16g0415007/Niben261Chr14g1031008/Niben261Chr03g1553008/Niben261Chr07g0999022/Niben261Chr14g0582003/Niben261Chr15g0605025/Niben261Chr01g0714007/Niben261Chr03g1206012/Niben261Chr02g0811008/Niben261Chr08g1271001/Niben261Chr02g0810008/Niben261Chr19g0237001/Niben261Chr18g0711008/Niben261Chr17g1295008/Niben261Chr11g0194013/Niben261Chr16g0817003/Niben261Chr03g0965004/Niben261Chr02g0319011/Nib…	7	novel.7932/Niben261Chr13g0145003/Niben261Chr16g0766002/Niben261Chr08g1087003/Niben261Chr13g1319013/Niben261Chr09g0569007/Niben261Chr19g0728010
BP	GO:0015849	organic acid transport	0.0161044	0.636125	Niben261Chr11g0003003/novel.7256/Niben261Chr19g1400006/Niben261Chr12g0962010/Niben261Chr11g1155006/Niben261Chr18g0871004/Niben261Chr19g0019007/Niben261Chr01g1096018	Niben261Chr11g0003003/-/Niben261Chr19g1400006/Niben261Chr12g0962010/Niben261Chr11g1155006/Niben261Chr18g0871004/Niben261Chr19g0019007/Niben261Chr01g1096018	8	6	Niben261Chr11g0003003/novel.7256/Niben261Chr19g1400006/Niben261Chr12g0962010/Niben261Chr11g1155006/Niben261Chr19g0019007	2	Niben261Chr18g0871004/Niben261Chr01g1096018
BP	GO:0046942	carboxylic acid transport	0.0161044	0.636125	Niben261Chr11g0003003/novel.7256/Niben261Chr19g1400006/Niben261Chr12g0962010/Niben261Chr11g1155006/Niben261Chr18g0871004/Niben261Chr19g0019007/Niben261Chr01g1096018	Niben261Chr11g0003003/-/Niben261Chr19g1400006/Niben261Chr12g0962010/Niben261Chr11g1155006/Niben261Chr18g0871004/Niben261Chr19g0019007/Niben261Chr01g1096018	8	6	Niben261Chr11g0003003/novel.7256/Niben261Chr19g1400006/Niben261Chr12g0962010/Niben261Chr11g1155006/Niben261Chr19g0019007	2	Niben261Chr18g0871004/Niben261Chr01g1096018
BP	GO:0000956	nuclear-transcribed mRNA catabolic process	0.0247861	0.836291	Niben261Chr06g1195015/Niben261Chr05g1331002/Niben261Chr13g0528002/Niben261Chr14g0880011/Niben261Chr10g1200001	Niben261Chr06g1195015/Niben261Chr05g1331002/Niben261Chr13g0528002/Niben261Chr14g0880011/Niben261Chr10g1200001	5	0		5	Niben261Chr06g1195015/Niben261Chr05g1331002/Niben261Chr13g0528002/Niben261Chr14g0880011/Niben261Chr10g1200001
BP	GO:0006402	mRNA catabolic process	0.0247861	0.836291	Niben261Chr06g1195015/Niben261Chr05g1331002/Niben261Chr13g0528002/Niben261Chr14g0880011/Niben261Chr10g1200001	Niben261Chr06g1195015/Niben261Chr05g1331002/Niben261Chr13g0528002/Niben261Chr14g0880011/Niben261Chr10g1200001	5	0		5	Niben261Chr06g1195015/Niben261Chr05g1331002/Niben261Chr13g0528002/Niben261Chr14g0880011/Niben261Chr10g1200001
BP	GO:0015711	organic anion transport	0.0257087	0.836291	Niben261Chr11g0003003/novel.7256/Niben261Chr19g1400006/Niben261Chr12g0962010/Niben261Chr11g1155006/Niben261Chr18g0871004/Niben261Chr19g0019007/Niben261Chr01g1096018	Niben261Chr11g0003003/-/Niben261Chr19g1400006/Niben261Chr12g0962010/Niben261Chr11g1155006/Niben261Chr18g0871004/Niben261Chr19g0019007/Niben261Chr01g1096018	8	6	Niben261Chr11g0003003/novel.7256/Niben261Chr19g1400006/Niben261Chr12g0962010/Niben261Chr11g1155006/Niben261Chr19g0019007	2	Niben261Chr18g0871004/Niben261Chr01g1096018
BP	GO:0000272	polysaccharide catabolic process	0.029326	0.900959	Niben261Chr05g1333012/Niben261Chr01g0894005/Niben261Chr09g0225004/Niben261Chr14g0896001/Niben261Chr06g1186001/Niben261Chr19g0311001	Niben261Chr05g1333012/Niben261Chr01g0894005/Niben261Chr09g0225004/Niben261Chr14g0896001/Niben261Chr06g1186001/Niben261Chr19g0311001	6	0		6	Niben261Chr05g1333012/Niben261Chr01g0894005/Niben261Chr09g0225004/Niben261Chr14g0896001/Niben261Chr06g1186001/Niben261Chr19g0311001
BP	GO:0033014	tetrapyrrole biosynthetic process	0.0312869	0.910614	Niben261Chr18g1476029/Niben261Chr12g1102024/Niben261Chr14g0311006/Niben261Chr02g0493018/Niben261Chr15g0870003/Niben261Chr13g1259004/Niben261Chr10g0867009/Niben261Chr03g0868002/Niben261Chr18g0573013	Niben261Chr18g1476029/Niben261Chr12g1102024/Niben261Chr14g0311006/Niben261Chr02g0493018/Niben261Chr15g0870003/Niben261Chr13g1259004/Niben261Chr10g0867009/Niben261Chr03g0868002/Niben261Chr18g0573013	9	9	Niben261Chr18g1476029/Niben261Chr12g1102024/Niben261Chr14g0311006/Niben261Chr02g0493018/Niben261Chr15g0870003/Niben261Chr13g1259004/Niben261Chr10g0867009/Niben261Chr03g0868002/Niben261Chr18g0573013	0
BP	GO:0006401	RNA catabolic process	0.0456995	0.999988	Niben261Chr06g1195015/Niben261Chr05g1331002/Niben261Chr13g0528002/Niben261Chr14g0880011/Niben261Chr10g1200001	Niben261Chr06g1195015/Niben261Chr05g1331002/Niben261Chr13g0528002/Niben261Chr14g0880011/Niben261Chr10g1200001	5	0		5	Niben261Chr06g1195015/Niben261Chr05g1331002/Niben261Chr13g0528002/Niben261Chr14g0880011/Niben261Chr10g1200001
BP	GO:0006475	internal protein amino acid acetylation	0.0539029	0.999988	Niben261Chr18g0699016/Niben261Chr03g0954001/Niben261Chr05g0710014/Niben261Chr17g1393007	Niben261Chr18g0699016/Niben261Chr03g0954001/Niben261Chr05g0710014/Niben261Chr17g1393007	4	1	Niben261Chr17g1393007	3	Niben261Chr18g0699016/Niben261Chr03g0954001/Niben261Chr05g0710014
BP	GO:0009314	response to radiation	0.0539029	0.999988	Niben261Chr10g0314022/Niben261Chr12g0870009/Niben261Chr17g0991007/Niben261Chr19g0191025	Niben261Chr10g0314022/Niben261Chr12g0870009/Niben261Chr17g0991007/Niben261Chr19g0191025	4	0		4	Niben261Chr10g0314022/Niben261Chr12g0870009/Niben261Chr17g0991007/Niben261Chr19g0191025
BP	GO:0009416	response to light stimulus	0.0539029	0.999988	Niben261Chr10g0314022/Niben261Chr12g0870009/Niben261Chr17g0991007/Niben261Chr19g0191025	Niben261Chr10g0314022/Niben261Chr12g0870009/Niben261Chr17g0991007/Niben261Chr19g0191025	4	0		4	Niben261Chr10g0314022/Niben261Chr12g0870009/Niben261Chr17g0991007/Niben261Chr19g0191025
BP	GO:0009605	response to external stimulus	0.0539029	0.999988	Niben261Chr12g0870009/Niben261Scf00054g0000006/Niben261Chr17g0991007/Niben261Chr19g0191025	Niben261Chr12g0870009/Niben261Scf00054g0000006/Niben261Chr17g0991007/Niben261Chr19g0191025	4	1	Niben261Scf00054g0000006	3	Niben261Chr12g0870009/Niben261Chr17g0991007/Niben261Chr19g0191025
BP	GO:0016573	histone acetylation	0.0539029	0.999988	Niben261Chr18g0699016/Niben261Chr03g0954001/Niben261Chr05g0710014/Niben261Chr17g1393007	Niben261Chr18g0699016/Niben261Chr03g0954001/Niben261Chr05g0710014/Niben261Chr17g1393007	4	1	Niben261Chr17g1393007	3	Niben261Chr18g0699016/Niben261Chr03g0954001/Niben261Chr05g0710014
BP	GO:0018393	internal peptidyl-lysine acetylation	0.0539029	0.999988	Niben261Chr18g0699016/Niben261Chr03g0954001/Niben261Chr05g0710014/Niben261Chr17g1393007	Niben261Chr18g0699016/Niben261Chr03g0954001/Niben261Chr05g0710014/Niben261Chr17g1393007	4	1	Niben261Chr17g1393007	3	Niben261Chr18g0699016/Niben261Chr03g0954001/Niben261Chr05g0710014
BP	GO:0018394	peptidyl-lysine acetylation	0.0539029	0.999988	Niben261Chr18g0699016/Niben261Chr03g0954001/Niben261Chr05g0710014/Niben261Chr17g1393007	Niben261Chr18g0699016/Niben261Chr03g0954001/Niben261Chr05g0710014/Niben261Chr17g1393007	4	1	Niben261Chr17g1393007	3	Niben261Chr18g0699016/Niben261Chr03g0954001/Niben261Chr05g0710014
BP	GO:0006650	glycerophospholipid metabolic process	0.054118	0.999988	Niben261Chr08g0016008/Niben261Chr06g0508001/Niben261Chr04g1533005/Niben261Chr12g0945003/Niben261Chr11g1009005/Niben261Chr05g0252008/Niben261Chr06g0030012/Niben261Chr18g0411007/Niben261Chr19g1005002/Niben261Chr11g0986004/Niben261Chr11g1266013/Niben261Chr07g1012002/Niben261Chr13g0875004/Niben261Chr15g1008037/Niben261Chr05g0756018/Niben261Chr04g1507001	Niben261Chr08g0016008/Niben261Chr06g0508001/Niben261Chr04g1533005/Niben261Chr12g0945003/Niben261Chr11g1009005/Niben261Chr05g0252008/Niben261Chr06g0030012/Niben261Chr18g0411007/Niben261Chr19g1005002/Niben261Chr11g0986004/Niben261Chr11g1266013/Niben261Chr07g1012002/Niben261Chr13g0875004/Niben261Chr15g1008037/Niben261Chr05g0756018/Niben261Chr04g1507001	16	2	Niben261Chr06g0030012/Niben261Chr15g1008037	14	Niben261Chr08g0016008/Niben261Chr06g0508001/Niben261Chr04g1533005/Niben261Chr12g0945003/Niben261Chr11g1009005/Niben261Chr05g0252008/Niben261Chr18g0411007/Niben261Chr19g1005002/Niben261Chr11g0986004/Niben261Chr11g1266013/Niben261Chr07g1012002/Niben261Chr13g0875004/Niben261Chr05g0756018/Niben261Chr04g1507001
BP	GO:0006091	generation of precursor metabolites and energy	0.0584135	0.999988	novel.1618/Niben261Chr14g1507025/novel.4845/Niben261Chr03g1621009/novel.7494/Niben261Chr06g0388006/novel.153/Niben261Chr19g0560002/Niben261Chr11g0308009/novel.9188/Niben261Chr18g0143015/Niben261Chr02g1036005/Niben261Chr10g0871003/Niben261Chr06g0789003/Niben261Chr19g1289011/Niben261Chr01g0049003/Niben261Chr01g1387006/Niben261Chr02g0496004/Niben261Chr13g1261011/novel.6799/Niben261Scf03882g0000005/N…	-/Niben261Chr14g1507025/-/Niben261Chr03g1621009/-/Niben261Chr06g0388006/-/Niben261Chr19g0560002/Niben261Chr11g0308009/-/Niben261Chr18g0143015/Niben261Chr02g1036005/Niben261Chr10g0871003/Niben261Chr06g0789003/Niben261Chr19g1289011/Niben261Chr01g0049003/Niben261Chr01g1387006/Niben261Chr02g0496004/Niben261Chr13g1261011/-/Niben261Scf03882g0000005/Niben261Chr07g0722001/Niben261Chr19g1459018/-/Niben261…	28	24	novel.1618/Niben261Chr14g1507025/novel.4845/Niben261Chr03g1621009/novel.7494/Niben261Chr06g0388006/novel.153/Niben261Chr19g0560002/Niben261Chr11g0308009/novel.9188/Niben261Chr18g0143015/Niben261Chr02g1036005/Niben261Chr10g0871003/Niben261Chr06g0789003/Niben261Chr19g1289011/Niben261Chr01g0049003/Niben261Chr01g1387006/Niben261Chr13g1261011/Niben261Chr07g0722001/Niben261Chr19g1459018/novel.2013/Nibe…	4	Niben261Chr02g0496004/novel.6799/Niben261Scf03882g0000005/novel.1839
BP	GO:0006779	porphyrin-containing compound biosynthetic process	0.0591401	0.999988	Niben261Chr18g1476029/Niben261Chr12g1102024/Niben261Chr14g0311006/Niben261Chr02g0493018/Niben261Chr15g0870003	Niben261Chr18g1476029/Niben261Chr12g1102024/Niben261Chr14g0311006/Niben261Chr02g0493018/Niben261Chr15g0870003	5	5	Niben261Chr18g1476029/Niben261Chr12g1102024/Niben261Chr14g0311006/Niben261Chr02g0493018/Niben261Chr15g0870003	0
BP	GO:0006820	anion transport	0.0601731	0.999988	Niben261Chr02g1511005/Niben261Chr11g0003003/novel.7256/Niben261Chr19g1400006/Niben261Chr08g0081008/Niben261Chr09g1224006/Niben261Chr17g0889007/Niben261Chr11g1272002/Niben261Chr12g0962010/Niben261Chr11g1155006/Niben261Chr18g0871004/Niben261Chr06g0582008/novel.5521/Niben261Chr19g0019007/Niben261Chr15g1194021/Niben261Chr17g0979009/Niben261Chr19g1483005/Niben261Chr01g1096018/Niben261Chr16g1019007	Niben261Chr02g1511005/Niben261Chr11g0003003/-/Niben261Chr19g1400006/Niben261Chr08g0081008/Niben261Chr09g1224006/Niben261Chr17g0889007/Niben261Chr11g1272002/Niben261Chr12g0962010/Niben261Chr11g1155006/Niben261Chr18g0871004/Niben261Chr06g0582008/-/Niben261Chr19g0019007/Niben261Chr15g1194021/Niben261Chr17g0979009/Niben261Chr19g1483005/Niben261Chr01g1096018/Niben261Chr16g1019007	19	7	Niben261Chr11g0003003/novel.7256/Niben261Chr19g1400006/Niben261Chr12g0962010/Niben261Chr11g1155006/Niben261Chr19g0019007/Niben261Chr17g0979009	12	Niben261Chr02g1511005/Niben261Chr08g0081008/Niben261Chr09g1224006/Niben261Chr17g0889007/Niben261Chr11g1272002/Niben261Chr18g0871004/Niben261Chr06g0582008/novel.5521/Niben261Chr15g1194021/Niben261Chr19g1483005/Niben261Chr01g1096018/Niben261Chr16g1019007
BP	GO:0010629	negative regulation of gene expression	0.0653773	0.999988	Niben261Chr06g1195015/Niben261Chr05g1331002/Niben261Chr13g0528002/Niben261Chr14g0880011/Niben261Chr13g0471002/Niben261Chr18g1445014/Niben261Chr10g1163004/Niben261Chr10g1200001	Niben261Chr06g1195015/Niben261Chr05g1331002/Niben261Chr13g0528002/Niben261Chr14g0880011/Niben261Chr13g0471002/Niben261Chr18g1445014/Niben261Chr10g1163004/Niben261Chr10g1200001	8	0		8	Niben261Chr06g1195015/Niben261Chr05g1331002/Niben261Chr13g0528002/Niben261Chr14g0880011/Niben261Chr13g0471002/Niben261Chr18g1445014/Niben261Chr10g1163004/Niben261Chr10g1200001
BP	GO:0015980	energy derivation by oxidation of organic compounds	0.0695121	0.999988	novel.1618/novel.153/novel.9188/Niben261Chr06g0789003/Niben261Chr02g0496004/novel.2013/novel.1839	-/-/-/Niben261Chr06g0789003/Niben261Chr02g0496004/-/-	7	5	novel.1618/novel.153/novel.9188/Niben261Chr06g0789003/novel.2013	2	Niben261Chr02g0496004/novel.1839
BP	GO:0045333	cellular respiration	0.0695121	0.999988	novel.1618/novel.153/novel.9188/Niben261Chr06g0789003/Niben261Chr02g0496004/novel.2013/novel.1839	-/-/-/Niben261Chr06g0789003/Niben261Chr02g0496004/-/-	7	5	novel.1618/novel.153/novel.9188/Niben261Chr06g0789003/novel.2013	2	Niben261Chr02g0496004/novel.1839
BP	GO:0009892	negative regulation of metabolic process	0.0705416	0.999988	Niben261Chr06g1195015/novel.2287/Niben261Chr05g1331002/Niben261Chr13g0528002/Niben261Chr14g0880011/Niben261Chr13g0471002/Niben261Chr18g1445014/Niben261Chr10g1163004/Niben261Chr10g1200001	Niben261Chr06g1195015/-/Niben261Chr05g1331002/Niben261Chr13g0528002/Niben261Chr14g0880011/Niben261Chr13g0471002/Niben261Chr18g1445014/Niben261Chr10g1163004/Niben261Chr10g1200001	9	1	novel.2287	8	Niben261Chr06g1195015/Niben261Chr05g1331002/Niben261Chr13g0528002/Niben261Chr14g0880011/Niben261Chr13g0471002/Niben261Chr18g1445014/Niben261Chr10g1163004/Niben261Chr10g1200001
BP	GO:0010605	negative regulation of macromolecule metabolic process	0.0705416	0.999988	Niben261Chr06g1195015/novel.2287/Niben261Chr05g1331002/Niben261Chr13g0528002/Niben261Chr14g0880011/Niben261Chr13g0471002/Niben261Chr18g1445014/Niben261Chr10g1163004/Niben261Chr10g1200001	Niben261Chr06g1195015/-/Niben261Chr05g1331002/Niben261Chr13g0528002/Niben261Chr14g0880011/Niben261Chr13g0471002/Niben261Chr18g1445014/Niben261Chr10g1163004/Niben261Chr10g1200001	9	1	novel.2287	8	Niben261Chr06g1195015/Niben261Chr05g1331002/Niben261Chr13g0528002/Niben261Chr14g0880011/Niben261Chr13g0471002/Niben261Chr18g1445014/Niben261Chr10g1163004/Niben261Chr10g1200001
BP	GO:0016051	carbohydrate biosynthetic process	0.0708681	0.999988	novel.8333/Niben261Chr11g0086021/Niben261Chr09g0616013/Niben261Chr19g0560002/Niben261Chr08g0369023/Niben261Chr05g0922004/Niben261Chr06g0703002/novel.3866/Niben261Chr01g0179010/Niben261Chr09g0663013/Niben261Chr07g0410003/Niben261Chr12g0745001/novel.3151/Niben261Chr11g0910002/Niben261Chr08g0289003/Niben261Chr19g0531005/Niben261Chr03g0455016/Niben261Chr02g0764002/Niben261Chr18g1177005/Niben261Chr07g…	-/Niben261Chr11g0086021/Niben261Chr09g0616013/Niben261Chr19g0560002/Niben261Chr08g0369023/Niben261Chr05g0922004/Niben261Chr06g0703002/-/Niben261Chr01g0179010/Niben261Chr09g0663013/Niben261Chr07g0410003/Niben261Chr12g0745001/-/Niben261Chr11g0910002/Niben261Chr08g0289003/Niben261Chr19g0531005/Niben261Chr03g0455016/Niben261Chr02g0764002/Niben261Chr18g1177005/Niben261Chr07g0084003	20	2	Niben261Chr19g0560002/Niben261Chr11g0910002	18	novel.8333/Niben261Chr11g0086021/Niben261Chr09g0616013/Niben261Chr08g0369023/Niben261Chr05g0922004/Niben261Chr06g0703002/novel.3866/Niben261Chr01g0179010/Niben261Chr09g0663013/Niben261Chr07g0410003/Niben261Chr12g0745001/novel.3151/Niben261Chr08g0289003/Niben261Chr19g0531005/Niben261Chr03g0455016/Niben261Chr02g0764002/Niben261Chr18g1177005/Niben261Chr07g0084003
BP	GO:0009772	photosynthetic electron transport in photosystem II	0.0745853	0.999988	Niben261Chr03g1621009/Niben261Chr06g0388006/Niben261Chr18g0143015/Niben261Chr18g0415017/Niben261Chr05g1205049	Niben261Chr03g1621009/Niben261Chr06g0388006/Niben261Chr18g0143015/Niben261Chr18g0415017/Niben261Chr05g1205049	5	5	Niben261Chr03g1621009/Niben261Chr06g0388006/Niben261Chr18g0143015/Niben261Chr18g0415017/Niben261Chr05g1205049	0
BP	GO:0019684	photosynthesis, light reaction	0.0809557	0.999988	Niben261Chr14g1507025/Niben261Chr03g1621009/novel.7494/Niben261Chr06g0388006/Niben261Chr11g0308009/Niben261Chr18g0143015/Niben261Chr01g0049003/Niben261Chr18g0415017/Niben261Chr05g1205049	Niben261Chr14g1507025/Niben261Chr03g1621009/-/Niben261Chr06g0388006/Niben261Chr11g0308009/Niben261Chr18g0143015/Niben261Chr01g0049003/Niben261Chr18g0415017/Niben261Chr05g1205049	9	9	Niben261Chr14g1507025/Niben261Chr03g1621009/novel.7494/Niben261Chr06g0388006/Niben261Chr11g0308009/Niben261Chr18g0143015/Niben261Chr01g0049003/Niben261Chr18g0415017/Niben261Chr05g1205049	0
BP	GO:0033013	tetrapyrrole metabolic process	0.0809557	0.999988	Niben261Chr18g1476029/Niben261Chr12g1102024/Niben261Chr14g0311006/Niben261Chr02g0493018/Niben261Chr15g0870003/Niben261Chr13g1259004/Niben261Chr10g0867009/Niben261Chr03g0868002/Niben261Chr18g0573013	Niben261Chr18g1476029/Niben261Chr12g1102024/Niben261Chr14g0311006/Niben261Chr02g0493018/Niben261Chr15g0870003/Niben261Chr13g1259004/Niben261Chr10g0867009/Niben261Chr03g0868002/Niben261Chr18g0573013	9	9	Niben261Chr18g1476029/Niben261Chr12g1102024/Niben261Chr14g0311006/Niben261Chr02g0493018/Niben261Chr15g0870003/Niben261Chr13g1259004/Niben261Chr10g0867009/Niben261Chr03g0868002/Niben261Chr18g0573013	0
BP	GO:0006357	regulation of transcription by RNA polymerase II	0.082097	0.999988	Niben261Chr03g0418010/Niben261Chr09g1042001/Niben261Chr09g1140018/Niben261Chr07g0347003/Niben261Chr10g0370011/Niben261Chr14g0120009/Niben261Chr14g0213009	Niben261Chr03g0418010/Niben261Chr09g1042001/Niben261Chr09g1140018/Niben261Chr07g0347003/Niben261Chr10g0370011/Niben261Chr14g0120009/Niben261Chr14g0213009	7	1	Niben261Chr14g0120009	6	Niben261Chr03g0418010/Niben261Chr09g1042001/Niben261Chr09g1140018/Niben261Chr07g0347003/Niben261Chr10g0370011/Niben261Chr14g0213009
BP	GO:0000160	phosphorelay signal transduction system	0.0877786	0.999988	Niben261Chr11g0351004/Niben261Chr04g0830005/Niben261Chr13g1284012/Niben261Chr04g0590004/Niben261Chr17g0821003/Niben261Chr15g0741004/Niben261Chr01g1708008/Niben261Chr09g1019011/Niben261Chr19g0198007/Niben261Chr06g1201001/Niben261Chr02g1262006/Niben261Chr15g0706005/Niben261Chr06g1412004/Niben261Chr13g0676004/Niben261Chr04g1587010	Niben261Chr11g0351004/Niben261Chr04g0830005/Niben261Chr13g1284012/Niben261Chr04g0590004/Niben261Chr17g0821003/Niben261Chr15g0741004/Niben261Chr01g1708008/Niben261Chr09g1019011/Niben261Chr19g0198007/Niben261Chr06g1201001/Niben261Chr02g1262006/Niben261Chr15g0706005/Niben261Chr06g1412004/Niben261Chr13g0676004/Niben261Chr04g1587010	15	5	Niben261Chr17g0821003/Niben261Chr09g1019011/Niben261Chr02g1262006/Niben261Chr13g0676004/Niben261Chr04g1587010	10	Niben261Chr11g0351004/Niben261Chr04g0830005/Niben261Chr13g1284012/Niben261Chr04g0590004/Niben261Chr15g0741004/Niben261Chr01g1708008/Niben261Chr19g0198007/Niben261Chr06g1201001/Niben261Chr15g0706005/Niben261Chr06g1412004
BP	GO:0046488	phosphatidylinositol metabolic process	0.0880516	0.999988	Niben261Chr08g0016008/Niben261Chr06g0508001/Niben261Chr04g1533005/Niben261Chr12g0945003/Niben261Chr11g1009005/Niben261Chr05g0252008/Niben261Chr06g0030012/Niben261Chr18g0411007/Niben261Chr19g1005002/Niben261Chr11g0986004/Niben261Chr11g1266013/Niben261Chr13g0875004/Niben261Chr15g1008037/Niben261Chr05g0756018	Niben261Chr08g0016008/Niben261Chr06g0508001/Niben261Chr04g1533005/Niben261Chr12g0945003/Niben261Chr11g1009005/Niben261Chr05g0252008/Niben261Chr06g0030012/Niben261Chr18g0411007/Niben261Chr19g1005002/Niben261Chr11g0986004/Niben261Chr11g1266013/Niben261Chr13g0875004/Niben261Chr15g1008037/Niben261Chr05g0756018	14	2	Niben261Chr06g0030012/Niben261Chr15g1008037	12	Niben261Chr08g0016008/Niben261Chr06g0508001/Niben261Chr04g1533005/Niben261Chr12g0945003/Niben261Chr11g1009005/Niben261Chr05g0252008/Niben261Chr18g0411007/Niben261Chr19g1005002/Niben261Chr11g0986004/Niben261Chr11g1266013/Niben261Chr13g0875004/Niben261Chr05g0756018
BP	GO:0016071	mRNA metabolic process	0.0912626	0.999988	Niben261Chr02g0752003/Niben261Chr19g0909012/Niben261Chr16g0737009/Niben261Chr06g1195015/Niben261Chr05g1331002/Niben261Chr11g1148010/Niben261Chr06g1313010/Niben261Chr02g0807014/Niben261Chr06g0404033/Niben261Chr13g0528002/Niben261Chr12g0440001/Niben261Chr14g0880011/Niben261Chr12g0903006/Niben261Chr13g0091003/Niben261Chr08g0216002/Niben261Chr17g0295005/Niben261Chr14g0080001/Niben261Chr10g1200001/Nib…	Niben261Chr02g0752003/Niben261Chr19g0909012/Niben261Chr16g0737009/Niben261Chr06g1195015/Niben261Chr05g1331002/Niben261Chr11g1148010/Niben261Chr06g1313010/Niben261Chr02g0807014/Niben261Chr06g0404033/Niben261Chr13g0528002/Niben261Chr12g0440001/Niben261Chr14g0880011/Niben261Chr12g0903006/Niben261Chr13g0091003/Niben261Chr08g0216002/Niben261Chr17g0295005/Niben261Chr14g0080001/Niben261Chr10g1200001/Nib…	19	1	Niben261Chr11g1148010	18	Niben261Chr02g0752003/Niben261Chr19g0909012/Niben261Chr16g0737009/Niben261Chr06g1195015/Niben261Chr05g1331002/Niben261Chr06g1313010/Niben261Chr02g0807014/Niben261Chr06g0404033/Niben261Chr13g0528002/Niben261Chr12g0440001/Niben261Chr14g0880011/Niben261Chr12g0903006/Niben261Chr13g0091003/Niben261Chr08g0216002/Niben261Chr17g0295005/Niben261Chr14g0080001/Niben261Chr10g1200001/Niben261Chr01g1101013
BP	GO:0006074	(1->3)-beta-D-glucan metabolic process	0.0919928	0.999988	Niben261Chr11g0086021/Niben261Chr01g0179010/Niben261Chr09g0663013/Niben261Chr12g0745001/Niben261Chr08g0289003	Niben261Chr11g0086021/Niben261Chr01g0179010/Niben261Chr09g0663013/Niben261Chr12g0745001/Niben261Chr08g0289003	5	0		5	Niben261Chr11g0086021/Niben261Chr01g0179010/Niben261Chr09g0663013/Niben261Chr12g0745001/Niben261Chr08g0289003
BP	GO:0006075	(1->3)-beta-D-glucan biosynthetic process	0.0919928	0.999988	Niben261Chr11g0086021/Niben261Chr01g0179010/Niben261Chr09g0663013/Niben261Chr12g0745001/Niben261Chr08g0289003	Niben261Chr11g0086021/Niben261Chr01g0179010/Niben261Chr09g0663013/Niben261Chr12g0745001/Niben261Chr08g0289003	5	0		5	Niben261Chr11g0086021/Niben261Chr01g0179010/Niben261Chr09g0663013/Niben261Chr12g0745001/Niben261Chr08g0289003
BP	GO:0018193	peptidyl-amino acid modification	0.0926756	0.999988	Niben261Chr14g1071008/Niben261Chr18g0699016/Niben261Chr03g0954001/Niben261Chr13g0025010/Niben261Chr12g0465007/Niben261Chr13g1051003/Niben261Chr08g0087006/Niben261Chr05g0710014/Niben261Chr13g0627005/Niben261Chr03g1030045/Niben261Chr18g0778002/Niben261Chr06g0806002/Niben261Chr06g0331004/Niben261Chr04g1613007/Niben261Chr17g1393007/Niben261Chr18g0146012/Niben261Chr07g1407017/Niben261Chr16g1142001	Niben261Chr14g1071008/Niben261Chr18g0699016/Niben261Chr03g0954001/Niben261Chr13g0025010/Niben261Chr12g0465007/Niben261Chr13g1051003/Niben261Chr08g0087006/Niben261Chr05g0710014/Niben261Chr13g0627005/Niben261Chr03g1030045/Niben261Chr18g0778002/Niben261Chr06g0806002/Niben261Chr06g0331004/Niben261Chr04g1613007/Niben261Chr17g1393007/Niben261Chr18g0146012/Niben261Chr07g1407017/Niben261Chr16g1142001	18	10	Niben261Chr13g0025010/Niben261Chr12g0465007/Niben261Chr13g1051003/Niben261Chr08g0087006/Niben261Chr03g1030045/Niben261Chr18g0778002/Niben261Chr06g0806002/Niben261Chr06g0331004/Niben261Chr17g1393007/Niben261Chr16g1142001	8	Niben261Chr14g1071008/Niben261Chr18g0699016/Niben261Chr03g0954001/Niben261Chr05g0710014/Niben261Chr13g0627005/Niben261Chr04g1613007/Niben261Chr18g0146012/Niben261Chr07g1407017
BP	GO:0006473	protein acetylation	0.0933704	0.999988	Niben261Chr18g0699016/Niben261Chr03g0954001/Niben261Chr05g0710014/Niben261Chr17g1393007	Niben261Chr18g0699016/Niben261Chr03g0954001/Niben261Chr05g0710014/Niben261Chr17g1393007	4	1	Niben261Chr17g1393007	3	Niben261Chr18g0699016/Niben261Chr03g0954001/Niben261Chr05g0710014
BP	GO:0043543	protein acylation	0.0933704	0.999988	Niben261Chr18g0699016/Niben261Chr03g0954001/Niben261Chr05g0710014/Niben261Chr17g1393007	Niben261Chr18g0699016/Niben261Chr03g0954001/Niben261Chr05g0710014/Niben261Chr17g1393007	4	1	Niben261Chr17g1393007	3	Niben261Chr18g0699016/Niben261Chr03g0954001/Niben261Chr05g0710014
BP	GO:0043631	RNA polyadenylation	0.0933704	0.999988	Niben261Chr13g0806007/Niben261Chr08g1305006/Niben261Chr14g1037014/Niben261Chr03g1557001	Niben261Chr13g0806007/Niben261Chr08g1305006/Niben261Chr14g1037014/Niben261Chr03g1557001	4	0		4	Niben261Chr13g0806007/Niben261Chr08g1305006/Niben261Chr14g1037014/Niben261Chr03g1557001
BP	GO:0006644	phospholipid metabolic process	0.106156	0.999988	Niben261Chr08g0016008/Niben261Chr06g0508001/Niben261Chr04g1533005/Niben261Chr11g0003003/Niben261Chr12g0945003/Niben261Chr11g1009005/Niben261Chr05g0252008/Niben261Chr06g0030012/Niben261Chr12g0962010/Niben261Chr18g0411007/Niben261Chr19g1005002/Niben261Chr11g0986004/Niben261Chr11g1266013/Niben261Chr07g1012002/Niben261Chr13g0875004/Niben261Chr15g1008037/Niben261Chr19g0019007/Niben261Chr05g0756018/Nib…	Niben261Chr08g0016008/Niben261Chr06g0508001/Niben261Chr04g1533005/Niben261Chr11g0003003/Niben261Chr12g0945003/Niben261Chr11g1009005/Niben261Chr05g0252008/Niben261Chr06g0030012/Niben261Chr12g0962010/Niben261Chr18g0411007/Niben261Chr19g1005002/Niben261Chr11g0986004/Niben261Chr11g1266013/Niben261Chr07g1012002/Niben261Chr13g0875004/Niben261Chr15g1008037/Niben261Chr19g0019007/Niben261Chr05g0756018/Nib…	19	5	Niben261Chr11g0003003/Niben261Chr06g0030012/Niben261Chr12g0962010/Niben261Chr15g1008037/Niben261Chr19g0019007	14	Niben261Chr08g0016008/Niben261Chr06g0508001/Niben261Chr04g1533005/Niben261Chr12g0945003/Niben261Chr11g1009005/Niben261Chr05g0252008/Niben261Chr18g0411007/Niben261Chr19g1005002/Niben261Chr11g0986004/Niben261Chr11g1266013/Niben261Chr07g1012002/Niben261Chr13g0875004/Niben261Chr05g0756018/Niben261Chr04g1507001
BP	GO:0034637	cellular carbohydrate biosynthetic process	0.110281	0.999988	novel.8333/Niben261Chr11g0086021/Niben261Chr09g0616013/Niben261Chr08g0369023/Niben261Chr05g0922004/Niben261Chr06g0703002/novel.3866/Niben261Chr01g0179010/Niben261Chr09g0663013/Niben261Chr07g0410003/Niben261Chr12g0745001/novel.3151/Niben261Chr11g0910002/Niben261Chr08g0289003/Niben261Chr03g0455016/Niben261Chr02g0764002/Niben261Chr07g0084003	-/Niben261Chr11g0086021/Niben261Chr09g0616013/Niben261Chr08g0369023/Niben261Chr05g0922004/Niben261Chr06g0703002/-/Niben261Chr01g0179010/Niben261Chr09g0663013/Niben261Chr07g0410003/Niben261Chr12g0745001/-/Niben261Chr11g0910002/Niben261Chr08g0289003/Niben261Chr03g0455016/Niben261Chr02g0764002/Niben261Chr07g0084003	17	1	Niben261Chr11g0910002	16	novel.8333/Niben261Chr11g0086021/Niben261Chr09g0616013/Niben261Chr08g0369023/Niben261Chr05g0922004/Niben261Chr06g0703002/novel.3866/Niben261Chr01g0179010/Niben261Chr09g0663013/Niben261Chr07g0410003/Niben261Chr12g0745001/novel.3151/Niben261Chr08g0289003/Niben261Chr03g0455016/Niben261Chr02g0764002/Niben261Chr07g0084003
BP	GO:0009767	photosynthetic electron transport chain	0.110904	0.999988	Niben261Chr14g1507025/Niben261Chr03g1621009/novel.7494/Niben261Chr06g0388006/Niben261Chr18g0143015/Niben261Chr18g0415017/Niben261Chr05g1205049	Niben261Chr14g1507025/Niben261Chr03g1621009/-/Niben261Chr06g0388006/Niben261Chr18g0143015/Niben261Chr18g0415017/Niben261Chr05g1205049	7	7	Niben261Chr14g1507025/Niben261Chr03g1621009/novel.7494/Niben261Chr06g0388006/Niben261Chr18g0143015/Niben261Chr18g0415017/Niben261Chr05g1205049	0
BP	GO:0009064	glutamine family amino acid metabolic process	0.117013	0.999988	Niben261Chr01g1570004/Niben261Chr06g0063005/Niben261Chr11g1392004/Niben261Chr16g0945001	Niben261Chr01g1570004/Niben261Chr06g0063005/Niben261Chr11g1392004/Niben261Chr16g0945001	4	3	Niben261Chr06g0063005/Niben261Chr11g1392004/Niben261Chr16g0945001	1	Niben261Chr01g1570004
BP	GO:0009084	glutamine family amino acid biosynthetic process	0.117013	0.999988	Niben261Chr01g1570004/Niben261Chr06g0063005/Niben261Chr11g1392004/Niben261Chr16g0945001	Niben261Chr01g1570004/Niben261Chr06g0063005/Niben261Chr11g1392004/Niben261Chr16g0945001	4	3	Niben261Chr06g0063005/Niben261Chr11g1392004/Niben261Chr16g0945001	1	Niben261Chr01g1570004
BP	GO:0070647	protein modification by small protein conjugation or removal	0.119607	0.999988	Niben261Chr01g1452001/Niben261Chr03g0197027/Niben261Chr16g0057015/Niben261Chr14g1156003/Niben261Chr14g1533001/Niben261Chr04g1043008/Niben261Chr03g0044004/Niben261Chr08g0244013/Niben261Chr06g0821015/Niben261Chr13g1073004/Niben261Chr06g0553015/Niben261Chr02g0094014/Niben261Chr16g0470008/Niben261Chr04g0640001/Niben261Chr03g1124001/Niben261Chr15g0705001/Niben261Chr07g1097011/Niben261Chr03g0199006/Nib…	Niben261Chr01g1452001/Niben261Chr03g0197027/Niben261Chr16g0057015/Niben261Chr14g1156003/Niben261Chr14g1533001/Niben261Chr04g1043008/Niben261Chr03g0044004/Niben261Chr08g0244013/Niben261Chr06g0821015/Niben261Chr13g1073004/Niben261Chr06g0553015/Niben261Chr02g0094014/Niben261Chr16g0470008/Niben261Chr04g0640001/Niben261Chr03g1124001/Niben261Chr15g0705001/Niben261Chr07g1097011/Niben261Chr03g0199006/Nib…	25	1	Niben261Chr19g1105003	24	Niben261Chr01g1452001/Niben261Chr03g0197027/Niben261Chr16g0057015/Niben261Chr14g1156003/Niben261Chr14g1533001/Niben261Chr04g1043008/Niben261Chr03g0044004/Niben261Chr08g0244013/Niben261Chr06g0821015/Niben261Chr13g1073004/Niben261Chr06g0553015/Niben261Chr02g0094014/Niben261Chr16g0470008/Niben261Chr04g0640001/Niben261Chr03g1124001/Niben261Chr15g0705001/Niben261Chr07g1097011/Niben261Chr03g0199006/Nib…
BP	GO:0046486	glycerolipid metabolic process	0.121417	0.999988	Niben261Chr08g0016008/Niben261Chr06g0508001/Niben261Chr04g1533005/Niben261Chr12g0945003/Niben261Chr11g1009005/Niben261Chr05g0252008/Niben261Chr06g0030012/Niben261Chr18g0411007/Niben261Chr19g1005002/Niben261Chr11g0986004/Niben261Chr11g1266013/Niben261Chr07g1012002/Niben261Chr13g0875004/Niben261Chr15g1008037/Niben261Chr05g0756018/Niben261Chr04g1507001	Niben261Chr08g0016008/Niben261Chr06g0508001/Niben261Chr04g1533005/Niben261Chr12g0945003/Niben261Chr11g1009005/Niben261Chr05g0252008/Niben261Chr06g0030012/Niben261Chr18g0411007/Niben261Chr19g1005002/Niben261Chr11g0986004/Niben261Chr11g1266013/Niben261Chr07g1012002/Niben261Chr13g0875004/Niben261Chr15g1008037/Niben261Chr05g0756018/Niben261Chr04g1507001	16	2	Niben261Chr06g0030012/Niben261Chr15g1008037	14	Niben261Chr08g0016008/Niben261Chr06g0508001/Niben261Chr04g1533005/Niben261Chr12g0945003/Niben261Chr11g1009005/Niben261Chr05g0252008/Niben261Chr18g0411007/Niben261Chr19g1005002/Niben261Chr11g0986004/Niben261Chr11g1266013/Niben261Chr07g1012002/Niben261Chr13g0875004/Niben261Chr05g0756018/Niben261Chr04g1507001
BP	GO:0005976	polysaccharide metabolic process	0.133004	0.999988	Niben261Chr11g0086021/Niben261Chr05g1333012/Niben261Chr01g0894005/Niben261Chr09g0616013/Niben261Chr08g0369023/Niben261Chr05g0922004/Niben261Chr09g0225004/Niben261Chr06g0703002/Niben261Chr01g0179010/Niben261Chr17g0784005/Niben261Chr14g0896001/Niben261Chr09g0663013/Niben261Chr07g0410003/Niben261Chr12g0745001/Niben261Chr08g0289003/Niben261Chr11g1292012/Niben261Chr08g1105005/Niben261Chr06g1186001/Nib…	Niben261Chr11g0086021/Niben261Chr05g1333012/Niben261Chr01g0894005/Niben261Chr09g0616013/Niben261Chr08g0369023/Niben261Chr05g0922004/Niben261Chr09g0225004/Niben261Chr06g0703002/Niben261Chr01g0179010/Niben261Chr17g0784005/Niben261Chr14g0896001/Niben261Chr09g0663013/Niben261Chr07g0410003/Niben261Chr12g0745001/Niben261Chr08g0289003/Niben261Chr11g1292012/Niben261Chr08g1105005/Niben261Chr06g1186001/Nib…	21	2	Niben261Chr17g0784005/Niben261Chr08g1105005	19	Niben261Chr11g0086021/Niben261Chr05g1333012/Niben261Chr01g0894005/Niben261Chr09g0616013/Niben261Chr08g0369023/Niben261Chr05g0922004/Niben261Chr09g0225004/Niben261Chr06g0703002/Niben261Chr01g0179010/Niben261Chr14g0896001/Niben261Chr09g0663013/Niben261Chr07g0410003/Niben261Chr12g0745001/Niben261Chr08g0289003/Niben261Chr11g1292012/Niben261Chr06g1186001/Niben261Chr03g0455016/Niben261Chr19g0912001/Nib…
BP	GO:0000278	mitotic cell cycle	0.142945	0.999988	Niben261Chr02g0890031/novel.7916/Niben261Chr06g1130010/Niben261Chr15g0843001	Niben261Chr02g0890031/-/Niben261Chr06g1130010/Niben261Chr15g0843001	4	3	Niben261Chr02g0890031/novel.7916/Niben261Chr06g1130010	1	Niben261Chr15g0843001
BP	GO:0000271	polysaccharide biosynthetic process	0.143501	0.999988	Niben261Chr11g0086021/Niben261Chr09g0616013/Niben261Chr08g0369023/Niben261Chr05g0922004/Niben261Chr06g0703002/Niben261Chr01g0179010/Niben261Chr09g0663013/Niben261Chr07g0410003/Niben261Chr12g0745001/Niben261Chr08g0289003/Niben261Chr03g0455016	Niben261Chr11g0086021/Niben261Chr09g0616013/Niben261Chr08g0369023/Niben261Chr05g0922004/Niben261Chr06g0703002/Niben261Chr01g0179010/Niben261Chr09g0663013/Niben261Chr07g0410003/Niben261Chr12g0745001/Niben261Chr08g0289003/Niben261Chr03g0455016	11	0		11	Niben261Chr11g0086021/Niben261Chr09g0616013/Niben261Chr08g0369023/Niben261Chr05g0922004/Niben261Chr06g0703002/Niben261Chr01g0179010/Niben261Chr09g0663013/Niben261Chr07g0410003/Niben261Chr12g0745001/Niben261Chr08g0289003/Niben261Chr03g0455016
BP	GO:0009250	glucan biosynthetic process	0.143501	0.999988	Niben261Chr11g0086021/Niben261Chr09g0616013/Niben261Chr08g0369023/Niben261Chr05g0922004/Niben261Chr06g0703002/Niben261Chr01g0179010/Niben261Chr09g0663013/Niben261Chr07g0410003/Niben261Chr12g0745001/Niben261Chr08g0289003/Niben261Chr03g0455016	Niben261Chr11g0086021/Niben261Chr09g0616013/Niben261Chr08g0369023/Niben261Chr05g0922004/Niben261Chr06g0703002/Niben261Chr01g0179010/Niben261Chr09g0663013/Niben261Chr07g0410003/Niben261Chr12g0745001/Niben261Chr08g0289003/Niben261Chr03g0455016	11	0		11	Niben261Chr11g0086021/Niben261Chr09g0616013/Niben261Chr08g0369023/Niben261Chr05g0922004/Niben261Chr06g0703002/Niben261Chr01g0179010/Niben261Chr09g0663013/Niben261Chr07g0410003/Niben261Chr12g0745001/Niben261Chr08g0289003/Niben261Chr03g0455016
BP	GO:0033692	cellular polysaccharide biosynthetic process	0.143501	0.999988	Niben261Chr11g0086021/Niben261Chr09g0616013/Niben261Chr08g0369023/Niben261Chr05g0922004/Niben261Chr06g0703002/Niben261Chr01g0179010/Niben261Chr09g0663013/Niben261Chr07g0410003/Niben261Chr12g0745001/Niben261Chr08g0289003/Niben261Chr03g0455016	Niben261Chr11g0086021/Niben261Chr09g0616013/Niben261Chr08g0369023/Niben261Chr05g0922004/Niben261Chr06g0703002/Niben261Chr01g0179010/Niben261Chr09g0663013/Niben261Chr07g0410003/Niben261Chr12g0745001/Niben261Chr08g0289003/Niben261Chr03g0455016	11	0		11	Niben261Chr11g0086021/Niben261Chr09g0616013/Niben261Chr08g0369023/Niben261Chr05g0922004/Niben261Chr06g0703002/Niben261Chr01g0179010/Niben261Chr09g0663013/Niben261Chr07g0410003/Niben261Chr12g0745001/Niben261Chr08g0289003/Niben261Chr03g0455016
BP	GO:0051273	beta-glucan metabolic process	0.143501	0.999988	Niben261Chr11g0086021/Niben261Chr09g0616013/Niben261Chr08g0369023/Niben261Chr05g0922004/Niben261Chr06g0703002/Niben261Chr01g0179010/Niben261Chr09g0663013/Niben261Chr07g0410003/Niben261Chr12g0745001/Niben261Chr08g0289003/Niben261Chr03g0455016	Niben261Chr11g0086021/Niben261Chr09g0616013/Niben261Chr08g0369023/Niben261Chr05g0922004/Niben261Chr06g0703002/Niben261Chr01g0179010/Niben261Chr09g0663013/Niben261Chr07g0410003/Niben261Chr12g0745001/Niben261Chr08g0289003/Niben261Chr03g0455016	11	0		11	Niben261Chr11g0086021/Niben261Chr09g0616013/Niben261Chr08g0369023/Niben261Chr05g0922004/Niben261Chr06g0703002/Niben261Chr01g0179010/Niben261Chr09g0663013/Niben261Chr07g0410003/Niben261Chr12g0745001/Niben261Chr08g0289003/Niben261Chr03g0455016
BP	GO:0051274	beta-glucan biosynthetic process	0.143501	0.999988	Niben261Chr11g0086021/Niben261Chr09g0616013/Niben261Chr08g0369023/Niben261Chr05g0922004/Niben261Chr06g0703002/Niben261Chr01g0179010/Niben261Chr09g0663013/Niben261Chr07g0410003/Niben261Chr12g0745001/Niben261Chr08g0289003/Niben261Chr03g0455016	Niben261Chr11g0086021/Niben261Chr09g0616013/Niben261Chr08g0369023/Niben261Chr05g0922004/Niben261Chr06g0703002/Niben261Chr01g0179010/Niben261Chr09g0663013/Niben261Chr07g0410003/Niben261Chr12g0745001/Niben261Chr08g0289003/Niben261Chr03g0455016	11	0		11	Niben261Chr11g0086021/Niben261Chr09g0616013/Niben261Chr08g0369023/Niben261Chr05g0922004/Niben261Chr06g0703002/Niben261Chr01g0179010/Niben261Chr09g0663013/Niben261Chr07g0410003/Niben261Chr12g0745001/Niben261Chr08g0289003/Niben261Chr03g0455016
BP	GO:0016567	protein ubiquitination	0.144436	0.999988	Niben261Chr01g1452001/Niben261Chr03g0197027/Niben261Chr16g0057015/Niben261Chr04g1043008/Niben261Chr06g0821015/Niben261Chr02g0094014/Niben261Chr16g0470008/Niben261Chr04g0640001/Niben261Chr03g1124001/Niben261Chr07g1097011/Niben261Chr03g0199006/Niben261Chr05g0377001/Niben261Chr08g0401015/Niben261Chr06g0535003/Niben261Chr19g1105003	Niben261Chr01g1452001/Niben261Chr03g0197027/Niben261Chr16g0057015/Niben261Chr04g1043008/Niben261Chr06g0821015/Niben261Chr02g0094014/Niben261Chr16g0470008/Niben261Chr04g0640001/Niben261Chr03g1124001/Niben261Chr07g1097011/Niben261Chr03g0199006/Niben261Chr05g0377001/Niben261Chr08g0401015/Niben261Chr06g0535003/Niben261Chr19g1105003	15	1	Niben261Chr19g1105003	14	Niben261Chr01g1452001/Niben261Chr03g0197027/Niben261Chr16g0057015/Niben261Chr04g1043008/Niben261Chr06g0821015/Niben261Chr02g0094014/Niben261Chr16g0470008/Niben261Chr04g0640001/Niben261Chr03g1124001/Niben261Chr07g1097011/Niben261Chr03g0199006/Niben261Chr05g0377001/Niben261Chr08g0401015/Niben261Chr06g0535003
BP	GO:0000413	protein peptidyl-prolyl isomerization	0.159462	0.999988	Niben261Chr14g1071008/Niben261Chr13g0025010/Niben261Chr12g0465007/Niben261Chr13g1051003/Niben261Chr08g0087006/Niben261Chr03g1030045/Niben261Chr18g0778002/Niben261Chr06g0331004/Niben261Chr18g0146012/Niben261Chr16g1142001	Niben261Chr14g1071008/Niben261Chr13g0025010/Niben261Chr12g0465007/Niben261Chr13g1051003/Niben261Chr08g0087006/Niben261Chr03g1030045/Niben261Chr18g0778002/Niben261Chr06g0331004/Niben261Chr18g0146012/Niben261Chr16g1142001	10	8	Niben261Chr13g0025010/Niben261Chr12g0465007/Niben261Chr13g1051003/Niben261Chr08g0087006/Niben261Chr03g1030045/Niben261Chr18g0778002/Niben261Chr06g0331004/Niben261Chr16g1142001	2	Niben261Chr14g1071008/Niben261Chr18g0146012
BP	GO:0006366	transcription by RNA polymerase II	0.159462	0.999988	Niben261Chr03g0418010/Niben261Chr09g1042001/Niben261Chr19g0505017/Niben261Chr09g1140018/Niben261Chr07g0347003/Niben261Chr02g1400005/Niben261Chr10g0370011/Niben261Chr14g0120009/Niben261Chr10g0244015/Niben261Chr14g0213009	Niben261Chr03g0418010/Niben261Chr09g1042001/Niben261Chr19g0505017/Niben261Chr09g1140018/Niben261Chr07g0347003/Niben261Chr02g1400005/Niben261Chr10g0370011/Niben261Chr14g0120009/Niben261Chr10g0244015/Niben261Chr14g0213009	10	2	Niben261Chr02g1400005/Niben261Chr14g0120009	8	Niben261Chr03g0418010/Niben261Chr09g1042001/Niben261Chr19g0505017/Niben261Chr09g1140018/Niben261Chr07g0347003/Niben261Chr10g0370011/Niben261Chr10g0244015/Niben261Chr14g0213009
BP	GO:0018208	peptidyl-proline modification	0.159462	0.999988	Niben261Chr14g1071008/Niben261Chr13g0025010/Niben261Chr12g0465007/Niben261Chr13g1051003/Niben261Chr08g0087006/Niben261Chr03g1030045/Niben261Chr18g0778002/Niben261Chr06g0331004/Niben261Chr18g0146012/Niben261Chr16g1142001	Niben261Chr14g1071008/Niben261Chr13g0025010/Niben261Chr12g0465007/Niben261Chr13g1051003/Niben261Chr08g0087006/Niben261Chr03g1030045/Niben261Chr18g0778002/Niben261Chr06g0331004/Niben261Chr18g0146012/Niben261Chr16g1142001	10	8	Niben261Chr13g0025010/Niben261Chr12g0465007/Niben261Chr13g1051003/Niben261Chr08g0087006/Niben261Chr03g1030045/Niben261Chr18g0778002/Niben261Chr06g0331004/Niben261Chr16g1142001	2	Niben261Chr14g1071008/Niben261Chr18g0146012
BP	GO:0032446	protein modification by small protein conjugation	0.166956	0.999988	Niben261Chr01g1452001/Niben261Chr03g0197027/Niben261Chr16g0057015/Niben261Chr04g1043008/Niben261Chr06g0821015/Niben261Chr02g0094014/Niben261Chr16g0470008/Niben261Chr04g0640001/Niben261Chr03g1124001/Niben261Chr07g1097011/Niben261Chr03g0199006/Niben261Chr05g0377001/Niben261Chr08g0401015/Niben261Chr06g0535003/Niben261Chr19g1105003	Niben261Chr01g1452001/Niben261Chr03g0197027/Niben261Chr16g0057015/Niben261Chr04g1043008/Niben261Chr06g0821015/Niben261Chr02g0094014/Niben261Chr16g0470008/Niben261Chr04g0640001/Niben261Chr03g1124001/Niben261Chr07g1097011/Niben261Chr03g0199006/Niben261Chr05g0377001/Niben261Chr08g0401015/Niben261Chr06g0535003/Niben261Chr19g1105003	15	1	Niben261Chr19g1105003	14	Niben261Chr01g1452001/Niben261Chr03g0197027/Niben261Chr16g0057015/Niben261Chr04g1043008/Niben261Chr06g0821015/Niben261Chr02g0094014/Niben261Chr16g0470008/Niben261Chr04g0640001/Niben261Chr03g1124001/Niben261Chr07g1097011/Niben261Chr03g0199006/Niben261Chr05g0377001/Niben261Chr08g0401015/Niben261Chr06g0535003
BP	GO:0016485	protein processing	0.17088	0.999988	novel.541/novel.1817/Niben261Chr11g0955008/Niben261Chr05g0182006	-/-/Niben261Chr11g0955008/Niben261Chr05g0182006	4	4	novel.541/novel.1817/Niben261Chr11g0955008/Niben261Chr05g0182006	0
BP	GO:0006778	porphyrin-containing compound metabolic process	0.179171	0.999988	Niben261Chr18g1476029/Niben261Chr12g1102024/Niben261Chr14g0311006/Niben261Chr02g0493018/Niben261Chr15g0870003	Niben261Chr18g1476029/Niben261Chr12g1102024/Niben261Chr14g0311006/Niben261Chr02g0493018/Niben261Chr15g0870003	5	5	Niben261Chr18g1476029/Niben261Chr12g1102024/Niben261Chr14g0311006/Niben261Chr02g0493018/Niben261Chr15g0870003	0
BP	GO:0031123	RNA 3'-end processing	0.179171	0.999988	Niben261Chr13g0806007/Niben261Chr08g1305006/Niben261Chr14g1037014/Niben261Chr03g1557001/Niben261Chr01g1101013	Niben261Chr13g0806007/Niben261Chr08g1305006/Niben261Chr14g1037014/Niben261Chr03g1557001/Niben261Chr01g1101013	5	0		5	Niben261Chr13g0806007/Niben261Chr08g1305006/Niben261Chr14g1037014/Niben261Chr03g1557001/Niben261Chr01g1101013
BP	GO:0018205	peptidyl-lysine modification	0.181962	0.999988	Niben261Chr18g0699016/Niben261Chr03g0954001/Niben261Chr05g0710014/Niben261Chr13g0627005/Niben261Chr04g1613007/Niben261Chr17g1393007/Niben261Chr07g1407017	Niben261Chr18g0699016/Niben261Chr03g0954001/Niben261Chr05g0710014/Niben261Chr13g0627005/Niben261Chr04g1613007/Niben261Chr17g1393007/Niben261Chr07g1407017	7	1	Niben261Chr17g1393007	6	Niben261Chr18g0699016/Niben261Chr03g0954001/Niben261Chr05g0710014/Niben261Chr13g0627005/Niben261Chr04g1613007/Niben261Chr07g1407017
BP	GO:0005992	trehalose biosynthetic process	0.181994	0.999988	novel.8333/novel.3866/novel.3151/Niben261Chr11g0910002/Niben261Chr02g0764002/Niben261Chr07g0084003	-/-/-/Niben261Chr11g0910002/Niben261Chr02g0764002/Niben261Chr07g0084003	6	1	Niben261Chr11g0910002	5	novel.8333/novel.3866/novel.3151/Niben261Chr02g0764002/Niben261Chr07g0084003
BP	GO:0098656	anion transmembrane transport	0.186736	0.999988	novel.7256/Niben261Chr19g1400006/Niben261Chr11g1155006	-/Niben261Chr19g1400006/Niben261Chr11g1155006	3	3	novel.7256/Niben261Chr19g1400006/Niben261Chr11g1155006	0
BP	GO:1903825	organic acid transmembrane transport	0.186736	0.999988	novel.7256/Niben261Chr19g1400006/Niben261Chr11g1155006	-/Niben261Chr19g1400006/Niben261Chr11g1155006	3	3	novel.7256/Niben261Chr19g1400006/Niben261Chr11g1155006	0
BP	GO:1905039	carboxylic acid transmembrane transport	0.186736	0.999988	novel.7256/Niben261Chr19g1400006/Niben261Chr11g1155006	-/Niben261Chr19g1400006/Niben261Chr11g1155006	3	3	novel.7256/Niben261Chr19g1400006/Niben261Chr11g1155006	0
BP	GO:0006006	glucose metabolic process	0.20051	0.999988	Niben261Chr19g0560002/Niben261Chr19g0531005/Niben261Chr19g0194012/Niben261Chr18g1177005	Niben261Chr19g0560002/Niben261Chr19g0531005/Niben261Chr19g0194012/Niben261Chr18g1177005	4	1	Niben261Chr19g0560002	3	Niben261Chr19g0531005/Niben261Chr19g0194012/Niben261Chr18g1177005
BP	GO:0006721	terpenoid metabolic process	0.224893	0.999988	Niben261Chr14g1478020/Niben261Chr06g0099008/Niben261Chr03g0054002	Niben261Chr14g1478020/Niben261Chr06g0099008/Niben261Chr03g0054002	3	3	Niben261Chr14g1478020/Niben261Chr06g0099008/Niben261Chr03g0054002	0
BP	GO:0015936	coenzyme A metabolic process	0.224893	0.999988	Niben261Chr11g0720002/Niben261Chr15g1040004/Niben261Chr07g0828009	Niben261Chr11g0720002/Niben261Chr15g1040004/Niben261Chr07g0828009	3	0		3	Niben261Chr11g0720002/Niben261Chr15g1040004/Niben261Chr07g0828009
BP	GO:0016114	terpenoid biosynthetic process	0.224893	0.999988	Niben261Chr14g1478020/Niben261Chr06g0099008/Niben261Chr03g0054002	Niben261Chr14g1478020/Niben261Chr06g0099008/Niben261Chr03g0054002	3	3	Niben261Chr14g1478020/Niben261Chr06g0099008/Niben261Chr03g0054002	0
BP	GO:0006821	chloride transport	0.231514	0.999988	Niben261Chr09g1224006/Niben261Chr17g0889007/novel.5521/Niben261Chr16g1019007	Niben261Chr09g1224006/Niben261Chr17g0889007/-/Niben261Chr16g1019007	4	0		4	Niben261Chr09g1224006/Niben261Chr17g0889007/novel.5521/Niben261Chr16g1019007
BP	GO:0048519	negative regulation of biological process	0.232582	0.999988	Niben261Chr06g1195015/novel.2287/Niben261Chr05g1331002/Niben261Chr13g0528002/Niben261Chr14g0880011/Niben261Chr13g0471002/Niben261Chr16g1399003/Niben261Chr18g1445014/Niben261Chr09g1294011/Niben261Chr10g1163004/Niben261Chr10g1200001	Niben261Chr06g1195015/-/Niben261Chr05g1331002/Niben261Chr13g0528002/Niben261Chr14g0880011/Niben261Chr13g0471002/Niben261Chr16g1399003/Niben261Chr18g1445014/Niben261Chr09g1294011/Niben261Chr10g1163004/Niben261Chr10g1200001	11	2	novel.2287/Niben261Chr09g1294011	9	Niben261Chr06g1195015/Niben261Chr05g1331002/Niben261Chr13g0528002/Niben261Chr14g0880011/Niben261Chr13g0471002/Niben261Chr16g1399003/Niben261Chr18g1445014/Niben261Chr10g1163004/Niben261Chr10g1200001
BP	GO:0035556	intracellular signal transduction	0.248441	0.999988	Niben261Chr11g0351004/Niben261Chr04g0830005/Niben261Chr09g1223010/Niben261Chr13g1284012/Niben261Chr04g0590004/Niben261Chr17g0821003/Niben261Chr15g0741004/Niben261Chr10g1375013/Niben261Chr01g1708008/Niben261Chr09g1019011/novel.8946/Niben261Chr07g1450011/Niben261Chr19g0198007/Niben261Chr06g1201001/Niben261Chr02g1262006/Niben261Chr15g0706005/Niben261Chr06g1412004/Niben261Chr13g0676004/Niben261Chr04g…	Niben261Chr11g0351004/Niben261Chr04g0830005/Niben261Chr09g1223010/Niben261Chr13g1284012/Niben261Chr04g0590004/Niben261Chr17g0821003/Niben261Chr15g0741004/Niben261Chr10g1375013/Niben261Chr01g1708008/Niben261Chr09g1019011/-/Niben261Chr07g1450011/Niben261Chr19g0198007/Niben261Chr06g1201001/Niben261Chr02g1262006/Niben261Chr15g0706005/Niben261Chr06g1412004/Niben261Chr13g0676004/Niben261Chr04g1587010	19	5	Niben261Chr17g0821003/Niben261Chr09g1019011/Niben261Chr02g1262006/Niben261Chr13g0676004/Niben261Chr04g1587010	14	Niben261Chr11g0351004/Niben261Chr04g0830005/Niben261Chr09g1223010/Niben261Chr13g1284012/Niben261Chr04g0590004/Niben261Chr15g0741004/Niben261Chr10g1375013/Niben261Chr01g1708008/novel.8946/Niben261Chr07g1450011/Niben261Chr19g0198007/Niben261Chr06g1201001/Niben261Chr15g0706005/Niben261Chr06g1412004
BP	GO:0046903	secretion	0.249098	0.999988	Niben261Chr14g0655007/Niben261Chr11g0003003/Niben261Chr08g0572017/Niben261Chr12g0962010/novel.3077/Niben261Chr10g1134012/Niben261Chr08g0027002/Niben261Chr19g0616014/Niben261Chr19g0019007	Niben261Chr14g0655007/Niben261Chr11g0003003/Niben261Chr08g0572017/Niben261Chr12g0962010/-/Niben261Chr10g1134012/Niben261Chr08g0027002/Niben261Chr19g0616014/Niben261Chr19g0019007	9	4	Niben261Chr11g0003003/Niben261Chr12g0962010/Niben261Chr10g1134012/Niben261Chr19g0019007	5	Niben261Chr14g0655007/Niben261Chr08g0572017/novel.3077/Niben261Chr08g0027002/Niben261Chr19g0616014
BP	GO:0046351	disaccharide biosynthetic process	0.252025	0.999988	novel.8333/novel.3866/novel.3151/Niben261Chr11g0910002/Niben261Chr02g0764002/Niben261Chr07g0084003	-/-/-/Niben261Chr11g0910002/Niben261Chr02g0764002/Niben261Chr07g0084003	6	1	Niben261Chr11g0910002	5	novel.8333/novel.3866/novel.3151/Niben261Chr02g0764002/Niben261Chr07g0084003
BP	GO:0016052	carbohydrate catabolic process	0.26671	0.999988	Niben261Chr05g1333012/Niben261Chr01g0894005/Niben261Chr19g0560002/Niben261Chr19g1350001/Niben261Chr02g1036005/Niben261Chr09g0225004/Niben261Chr10g0871003/Niben261Chr19g1289011/Niben261Chr01g1387006/Niben261Chr14g0896001/Niben261Chr13g1261011/novel.6799/Niben261Scf03882g0000005/Niben261Chr19g1459018/Niben261Chr06g1186001/Niben261Chr02g1335006/Niben261Chr19g0311001	Niben261Chr05g1333012/Niben261Chr01g0894005/Niben261Chr19g0560002/Niben261Chr19g1350001/Niben261Chr02g1036005/Niben261Chr09g0225004/Niben261Chr10g0871003/Niben261Chr19g1289011/Niben261Chr01g1387006/Niben261Chr14g0896001/Niben261Chr13g1261011/-/Niben261Scf03882g0000005/Niben261Chr19g1459018/Niben261Chr06g1186001/Niben261Chr02g1335006/Niben261Chr19g0311001	17	9	Niben261Chr19g0560002/Niben261Chr19g1350001/Niben261Chr02g1036005/Niben261Chr10g0871003/Niben261Chr19g1289011/Niben261Chr01g1387006/Niben261Chr13g1261011/Niben261Chr19g1459018/Niben261Chr02g1335006	8	Niben261Chr05g1333012/Niben261Chr01g0894005/Niben261Chr09g0225004/Niben261Chr14g0896001/novel.6799/Niben261Scf03882g0000005/Niben261Chr06g1186001/Niben261Chr19g0311001
BP	GO:0016569	covalent chromatin modification	0.267238	0.999988	Niben261Chr18g0699016/Niben261Chr03g0954001/Niben261Chr05g0710014/Niben261Chr13g0627005/Niben261Chr04g1613007/Niben261Chr17g1393007/Niben261Chr07g1407017	Niben261Chr18g0699016/Niben261Chr03g0954001/Niben261Chr05g0710014/Niben261Chr13g0627005/Niben261Chr04g1613007/Niben261Chr17g1393007/Niben261Chr07g1407017	7	1	Niben261Chr17g1393007	6	Niben261Chr18g0699016/Niben261Chr03g0954001/Niben261Chr05g0710014/Niben261Chr13g0627005/Niben261Chr04g1613007/Niben261Chr07g1407017
BP	GO:0016570	histone modification	0.267238	0.999988	Niben261Chr18g0699016/Niben261Chr03g0954001/Niben261Chr05g0710014/Niben261Chr13g0627005/Niben261Chr04g1613007/Niben261Chr17g1393007/Niben261Chr07g1407017	Niben261Chr18g0699016/Niben261Chr03g0954001/Niben261Chr05g0710014/Niben261Chr13g0627005/Niben261Chr04g1613007/Niben261Chr17g1393007/Niben261Chr07g1407017	7	1	Niben261Chr17g1393007	6	Niben261Chr18g0699016/Niben261Chr03g0954001/Niben261Chr05g0710014/Niben261Chr13g0627005/Niben261Chr04g1613007/Niben261Chr07g1407017
BP	GO:0006397	mRNA processing	0.267938	0.999988	Niben261Chr02g0752003/Niben261Chr19g0909012/Niben261Chr16g0737009/Niben261Chr11g1148010/Niben261Chr06g1313010/Niben261Chr02g0807014/Niben261Chr06g0404033/Niben261Chr12g0440001/Niben261Chr12g0903006/Niben261Chr13g0091003/Niben261Chr08g0216002/Niben261Chr17g0295005/Niben261Chr14g0080001/Niben261Chr01g1101013	Niben261Chr02g0752003/Niben261Chr19g0909012/Niben261Chr16g0737009/Niben261Chr11g1148010/Niben261Chr06g1313010/Niben261Chr02g0807014/Niben261Chr06g0404033/Niben261Chr12g0440001/Niben261Chr12g0903006/Niben261Chr13g0091003/Niben261Chr08g0216002/Niben261Chr17g0295005/Niben261Chr14g0080001/Niben261Chr01g1101013	14	1	Niben261Chr11g1148010	13	Niben261Chr02g0752003/Niben261Chr19g0909012/Niben261Chr16g0737009/Niben261Chr06g1313010/Niben261Chr02g0807014/Niben261Chr06g0404033/Niben261Chr12g0440001/Niben261Chr12g0903006/Niben261Chr13g0091003/Niben261Chr08g0216002/Niben261Chr17g0295005/Niben261Chr14g0080001/Niben261Chr01g1101013
BP	GO:0005991	trehalose metabolic process	0.276876	0.999988	novel.8333/novel.3866/novel.3151/Niben261Chr11g0910002/Niben261Chr02g0764002/Niben261Chr07g0084003	-/-/-/Niben261Chr11g0910002/Niben261Chr02g0764002/Niben261Chr07g0084003	6	1	Niben261Chr11g0910002	5	novel.8333/novel.3866/novel.3151/Niben261Chr02g0764002/Niben261Chr07g0084003
BP	GO:0016579	protein deubiquitination	0.295278	0.999988	Niben261Chr14g1156003/Niben261Chr14g1533001/Niben261Chr03g0044004/Niben261Chr08g0244013/Niben261Chr13g1073004/Niben261Chr06g0553015/Niben261Chr15g0705001/Niben261Chr01g0821003/Niben261Chr03g0705011/Niben261Chr14g0383011	Niben261Chr14g1156003/Niben261Chr14g1533001/Niben261Chr03g0044004/Niben261Chr08g0244013/Niben261Chr13g1073004/Niben261Chr06g0553015/Niben261Chr15g0705001/Niben261Chr01g0821003/Niben261Chr03g0705011/Niben261Chr14g0383011	10	0		10	Niben261Chr14g1156003/Niben261Chr14g1533001/Niben261Chr03g0044004/Niben261Chr08g0244013/Niben261Chr13g1073004/Niben261Chr06g0553015/Niben261Chr15g0705001/Niben261Chr01g0821003/Niben261Chr03g0705011/Niben261Chr14g0383011
BP	GO:0070646	protein modification by small protein removal	0.295278	0.999988	Niben261Chr14g1156003/Niben261Chr14g1533001/Niben261Chr03g0044004/Niben261Chr08g0244013/Niben261Chr13g1073004/Niben261Chr06g0553015/Niben261Chr15g0705001/Niben261Chr01g0821003/Niben261Chr03g0705011/Niben261Chr14g0383011	Niben261Chr14g1156003/Niben261Chr14g1533001/Niben261Chr03g0044004/Niben261Chr08g0244013/Niben261Chr13g1073004/Niben261Chr06g0553015/Niben261Chr15g0705001/Niben261Chr01g0821003/Niben261Chr03g0705011/Niben261Chr14g0383011	10	0		10	Niben261Chr14g1156003/Niben261Chr14g1533001/Niben261Chr03g0044004/Niben261Chr08g0244013/Niben261Chr13g1073004/Niben261Chr06g0553015/Niben261Chr15g0705001/Niben261Chr01g0821003/Niben261Chr03g0705011/Niben261Chr14g0383011
BP	GO:0009628	response to abiotic stimulus	0.296386	0.999988	Niben261Chr10g0314022/Niben261Chr12g0870009/Niben261Chr17g0991007/Niben261Chr19g0191025	Niben261Chr10g0314022/Niben261Chr12g0870009/Niben261Chr17g0991007/Niben261Chr19g0191025	4	0		4	Niben261Chr10g0314022/Niben261Chr12g0870009/Niben261Chr17g0991007/Niben261Chr19g0191025
BP	GO:0051604	protein maturation	0.296386	0.999988	novel.541/novel.1817/Niben261Chr11g0955008/Niben261Chr05g0182006	-/-/Niben261Chr11g0955008/Niben261Chr05g0182006	4	4	novel.541/novel.1817/Niben261Chr11g0955008/Niben261Chr05g0182006	0
BP	GO:0019637	organophosphate metabolic process	0.340673	0.999988	novel.1089/Niben261Chr19g1477007/novel.1618/Niben261Chr08g0016008/Niben261Chr03g1190017/Niben261Chr06g0508001/Niben261Chr02g0281001/Niben261Chr04g1533005/Niben261Chr11g0003003/Niben261Chr12g0945003/novel.153/Niben261Chr02g1506012/Niben261Chr11g1009005/novel.4203/Niben261Chr07g0013003/Niben261Chr19g0560002/Niben261Chr17g0123004/Niben261Chr05g0252008/novel.9188/Niben261Chr01g0946020/Niben261Chr02g1…	-/Niben261Chr19g1477007/-/Niben261Chr08g0016008/Niben261Chr03g1190017/Niben261Chr06g0508001/Niben261Chr02g0281001/Niben261Chr04g1533005/Niben261Chr11g0003003/Niben261Chr12g0945003/-/Niben261Chr02g1506012/Niben261Chr11g1009005/-/Niben261Chr07g0013003/Niben261Chr19g0560002/Niben261Chr17g0123004/Niben261Chr05g0252008/-/Niben261Chr01g0946020/Niben261Chr02g1036005/Niben261Chr06g0030012/Niben261Chr10g0…	55	32	novel.1089/Niben261Chr19g1477007/novel.1618/Niben261Chr03g1190017/Niben261Chr02g0281001/Niben261Chr11g0003003/novel.153/Niben261Chr02g1506012/novel.4203/Niben261Chr07g0013003/Niben261Chr19g0560002/Niben261Chr17g0123004/novel.9188/Niben261Chr01g0946020/Niben261Chr02g1036005/Niben261Chr06g0030012/Niben261Chr10g0871003/Niben261Chr19g1289011/Niben261Chr12g0962010/Niben261Chr14g0101001/Niben261Chr01g1…	23	Niben261Chr08g0016008/Niben261Chr06g0508001/Niben261Chr04g1533005/Niben261Chr12g0945003/Niben261Chr11g1009005/Niben261Chr05g0252008/Niben261Chr18g0411007/Niben261Chr19g1005002/Niben261Chr11g0986004/Niben261Chr11g1266013/Niben261Chr07g1012002/novel.6799/Niben261Scf03882g0000005/Niben261Chr13g0875004/Niben261Chr17g1501005/Niben261Chr11g0720002/Niben261Chr15g1040004/novel.4315/Niben261Chr07g0828009/…
BP	GO:0006771	riboflavin metabolic process	0.344929	0.999988	Niben261Chr04g0442005/Niben261Chr02g1050006/Niben261Chr11g1316016	Niben261Chr04g0442005/Niben261Chr02g1050006/Niben261Chr11g1316016	3	3	Niben261Chr04g0442005/Niben261Chr02g1050006/Niben261Chr11g1316016	0
BP	GO:0009231	riboflavin biosynthetic process	0.344929	0.999988	Niben261Chr04g0442005/Niben261Chr02g1050006/Niben261Chr11g1316016	Niben261Chr04g0442005/Niben261Chr02g1050006/Niben261Chr11g1316016	3	3	Niben261Chr04g0442005/Niben261Chr02g1050006/Niben261Chr11g1316016	0
BP	GO:0042726	flavin-containing compound metabolic process	0.344929	0.999988	Niben261Chr04g0442005/Niben261Chr02g1050006/Niben261Chr11g1316016	Niben261Chr04g0442005/Niben261Chr02g1050006/Niben261Chr11g1316016	3	3	Niben261Chr04g0442005/Niben261Chr02g1050006/Niben261Chr11g1316016	0
BP	GO:0042727	flavin-containing compound biosynthetic process	0.344929	0.999988	Niben261Chr04g0442005/Niben261Chr02g1050006/Niben261Chr11g1316016	Niben261Chr04g0442005/Niben261Chr02g1050006/Niben261Chr11g1316016	3	3	Niben261Chr04g0442005/Niben261Chr02g1050006/Niben261Chr11g1316016	0
BP	GO:0009141	nucleoside triphosphate metabolic process	0.367881	0.999988	novel.1618/Niben261Chr03g1190017/Niben261Chr02g0281001/novel.153/novel.4203/Niben261Chr07g0013003/Niben261Chr19g0560002/Niben261Chr17g0123004/novel.9188/Niben261Chr01g0946020/Niben261Chr02g1036005/Niben261Chr10g0871003/Niben261Chr19g1289011/Niben261Chr14g0101001/Niben261Chr01g1387006/Niben261Chr13g1261011/novel.8394/novel.6799/Niben261Scf03882g0000005/Niben261Chr19g1459018/novel.4315/Niben261Chr1…	-/Niben261Chr03g1190017/Niben261Chr02g0281001/-/-/Niben261Chr07g0013003/Niben261Chr19g0560002/Niben261Chr17g0123004/-/Niben261Chr01g0946020/Niben261Chr02g1036005/Niben261Chr10g0871003/Niben261Chr19g1289011/Niben261Chr14g0101001/Niben261Chr01g1387006/Niben261Chr13g1261011/-/-/Niben261Scf03882g0000005/Niben261Chr19g1459018/-/Niben261Chr14g1018015/-/Niben261Chr02g1335006/Niben261Chr09g0283009/Niben2…	26	23	novel.1618/Niben261Chr03g1190017/Niben261Chr02g0281001/novel.153/novel.4203/Niben261Chr07g0013003/Niben261Chr19g0560002/Niben261Chr17g0123004/novel.9188/Niben261Chr01g0946020/Niben261Chr02g1036005/Niben261Chr10g0871003/Niben261Chr19g1289011/Niben261Chr14g0101001/Niben261Chr01g1387006/Niben261Chr13g1261011/novel.8394/Niben261Chr19g1459018/Niben261Chr14g1018015/novel.2013/Niben261Chr02g1335006/Nibe…	3	novel.6799/Niben261Scf03882g0000005/novel.4315
BP	GO:0015985	energy coupled proton transport, down electrochemical gradient	0.372276	0.999988	Niben261Chr03g1190017/Niben261Chr02g0281001/novel.4203/Niben261Chr07g0013003/Niben261Chr17g0123004/Niben261Chr01g0946020/Niben261Chr14g0101001/novel.8394/novel.4315/Niben261Chr14g1018015	Niben261Chr03g1190017/Niben261Chr02g0281001/-/Niben261Chr07g0013003/Niben261Chr17g0123004/Niben261Chr01g0946020/Niben261Chr14g0101001/-/-/Niben261Chr14g1018015	10	9	Niben261Chr03g1190017/Niben261Chr02g0281001/novel.4203/Niben261Chr07g0013003/Niben261Chr17g0123004/Niben261Chr01g0946020/Niben261Chr14g0101001/novel.8394/Niben261Chr14g1018015	1	novel.4315
BP	GO:0015986	ATP synthesis coupled proton transport	0.372276	0.999988	Niben261Chr03g1190017/Niben261Chr02g0281001/novel.4203/Niben261Chr07g0013003/Niben261Chr17g0123004/Niben261Chr01g0946020/Niben261Chr14g0101001/novel.8394/novel.4315/Niben261Chr14g1018015	Niben261Chr03g1190017/Niben261Chr02g0281001/-/Niben261Chr07g0013003/Niben261Chr17g0123004/Niben261Chr01g0946020/Niben261Chr14g0101001/-/-/Niben261Chr14g1018015	10	9	Niben261Chr03g1190017/Niben261Chr02g0281001/novel.4203/Niben261Chr07g0013003/Niben261Chr17g0123004/Niben261Chr01g0946020/Niben261Chr14g0101001/novel.8394/Niben261Chr14g1018015	1	novel.4315
BP	GO:0005996	monosaccharide metabolic process	0.373559	0.999988	Niben261Chr19g0560002/Niben261Chr19g0531005/Niben261Chr19g0194012/Niben261Chr13g0170012/Niben261Chr18g1177005	Niben261Chr19g0560002/Niben261Chr19g0531005/Niben261Chr19g0194012/Niben261Chr13g0170012/Niben261Chr18g1177005	5	1	Niben261Chr19g0560002	4	Niben261Chr19g0531005/Niben261Chr19g0194012/Niben261Chr13g0170012/Niben261Chr18g1177005
BP	GO:0009057	macromolecule catabolic process	0.378929	0.999988	Niben261Chr08g0659002/Niben261Chr05g1333012/Niben261Chr01g0894005/Niben261Chr06g1195015/Niben261Chr05g1331002/Niben261Chr03g0771011/Niben261Chr15g1241004/Niben261Chr09g0225004/Niben261Chr15g0670002/Niben261Chr12g1064003/Niben261Chr13g0645006/Niben261Chr10g0451002/Niben261Chr13g0274008/Niben261Chr16g0470008/Niben261Chr13g0528002/Niben261Chr14g0896001/Niben261Chr14g0602032/novel.7560/Niben261Chr02g…	Niben261Chr08g0659002/Niben261Chr05g1333012/Niben261Chr01g0894005/Niben261Chr06g1195015/Niben261Chr05g1331002/Niben261Chr03g0771011/Niben261Chr15g1241004/Niben261Chr09g0225004/Niben261Chr15g0670002/Niben261Chr12g1064003/Niben261Chr13g0645006/Niben261Chr10g0451002/Niben261Chr13g0274008/Niben261Chr16g0470008/Niben261Chr13g0528002/Niben261Chr14g0896001/Niben261Chr14g0602032/-/Niben261Chr02g0868001/N…	28	13	Niben261Chr08g0659002/Niben261Chr15g1241004/Niben261Chr15g0670002/Niben261Chr12g1064003/Niben261Chr13g0645006/Niben261Chr10g0451002/Niben261Chr13g0274008/Niben261Chr14g0602032/novel.7560/Niben261Chr01g1191012/Niben261Chr15g1259003/Niben261Chr07g1178010/Niben261Chr13g0945004	15	Niben261Chr05g1333012/Niben261Chr01g0894005/Niben261Chr06g1195015/Niben261Chr05g1331002/Niben261Chr03g0771011/Niben261Chr09g0225004/Niben261Chr16g0470008/Niben261Chr13g0528002/Niben261Chr14g0896001/Niben261Chr02g0868001/Niben261Chr14g0880011/Niben261Chr08g0754003/Niben261Chr06g1186001/Niben261Chr19g0311001/Niben261Chr10g1200001
BP	GO:0006325	chromatin organization	0.379195	0.999988	Niben261Chr18g0699016/Niben261Chr03g0954001/Niben261Chr05g0710014/Niben261Chr13g0627005/Niben261Chr19g0742006/Niben261Chr08g0104005/Niben261Chr13g1058017/Niben261Chr04g1613007/Niben261Chr13g1004002/Niben261Chr17g1393007/Niben261Chr07g1407017/Niben261Chr03g1514001/Niben261Chr06g0476005/Niben261Chr09g1256012/Niben261Chr02g1272004	Niben261Chr18g0699016/Niben261Chr03g0954001/Niben261Chr05g0710014/Niben261Chr13g0627005/Niben261Chr19g0742006/Niben261Chr08g0104005/Niben261Chr13g1058017/Niben261Chr04g1613007/Niben261Chr13g1004002/Niben261Chr17g1393007/Niben261Chr07g1407017/Niben261Chr03g1514001/Niben261Chr06g0476005/Niben261Chr09g1256012/Niben261Chr02g1272004	15	5	Niben261Chr19g0742006/Niben261Chr13g1058017/Niben261Chr17g1393007/Niben261Chr03g1514001/Niben261Chr02g1272004	10	Niben261Chr18g0699016/Niben261Chr03g0954001/Niben261Chr05g0710014/Niben261Chr13g0627005/Niben261Chr08g0104005/Niben261Chr04g1613007/Niben261Chr13g1004002/Niben261Chr07g1407017/Niben261Chr06g0476005/Niben261Chr09g1256012
BP	GO:0034655	nucleobase-containing compound catabolic process	0.380165	0.999988	Niben261Chr06g1195015/Niben261Chr19g0560002/Niben261Chr05g1331002/Niben261Chr02g1036005/Niben261Chr10g0871003/Niben261Chr19g1289011/Niben261Chr01g1387006/Niben261Chr13g0528002/Niben261Chr13g1261011/novel.6799/Niben261Scf03882g0000005/Niben261Chr19g1459018/Niben261Chr14g0880011/Niben261Chr02g1335006/Niben261Chr09g0283009/Niben261Chr10g1200001/Niben261Chr04g1072011	Niben261Chr06g1195015/Niben261Chr19g0560002/Niben261Chr05g1331002/Niben261Chr02g1036005/Niben261Chr10g0871003/Niben261Chr19g1289011/Niben261Chr01g1387006/Niben261Chr13g0528002/Niben261Chr13g1261011/-/Niben261Scf03882g0000005/Niben261Chr19g1459018/Niben261Chr14g0880011/Niben261Chr02g1335006/Niben261Chr09g0283009/Niben261Chr10g1200001/Niben261Chr04g1072011	17	10	Niben261Chr19g0560002/Niben261Chr02g1036005/Niben261Chr10g0871003/Niben261Chr19g1289011/Niben261Chr01g1387006/Niben261Chr13g1261011/Niben261Chr19g1459018/Niben261Chr02g1335006/Niben261Chr09g0283009/Niben261Chr04g1072011	7	Niben261Chr06g1195015/Niben261Chr05g1331002/Niben261Chr13g0528002/novel.6799/Niben261Scf03882g0000005/Niben261Chr14g0880011/Niben261Chr10g1200001
BP	GO:0006869	lipid transport	0.385094	0.999988	Niben261Chr11g0003003/Niben261Chr12g0962010/Niben261Chr19g0019007	Niben261Chr11g0003003/Niben261Chr12g0962010/Niben261Chr19g0019007	3	3	Niben261Chr11g0003003/Niben261Chr12g0962010/Niben261Chr19g0019007	0
BP	GO:0007265	Ras protein signal transduction	0.385094	0.999988	Niben261Chr09g1223010/Niben261Chr10g1375013/Niben261Chr07g1450011	Niben261Chr09g1223010/Niben261Chr10g1375013/Niben261Chr07g1450011	3	0		3	Niben261Chr09g1223010/Niben261Chr10g1375013/Niben261Chr07g1450011
BP	GO:0016458	gene silencing	0.385094	0.999988	Niben261Chr13g0471002/Niben261Chr18g1445014/Niben261Chr10g1163004	Niben261Chr13g0471002/Niben261Chr18g1445014/Niben261Chr10g1163004	3	0		3	Niben261Chr13g0471002/Niben261Chr18g1445014/Niben261Chr10g1163004
BP	GO:0031047	gene silencing by RNA	0.385094	0.999988	Niben261Chr13g0471002/Niben261Chr18g1445014/Niben261Chr10g1163004	Niben261Chr13g0471002/Niben261Chr18g1445014/Niben261Chr10g1163004	3	0		3	Niben261Chr13g0471002/Niben261Chr18g1445014/Niben261Chr10g1163004
BP	GO:0032011	ARF protein signal transduction	0.385094	0.999988	Niben261Chr09g1223010/Niben261Chr10g1375013/Niben261Chr07g1450011	Niben261Chr09g1223010/Niben261Chr10g1375013/Niben261Chr07g1450011	3	0		3	Niben261Chr09g1223010/Niben261Chr10g1375013/Niben261Chr07g1450011
BP	GO:0032012	regulation of ARF protein signal transduction	0.385094	0.999988	Niben261Chr09g1223010/Niben261Chr10g1375013/Niben261Chr07g1450011	Niben261Chr09g1223010/Niben261Chr10g1375013/Niben261Chr07g1450011	3	0		3	Niben261Chr09g1223010/Niben261Chr10g1375013/Niben261Chr07g1450011
BP	GO:0046578	regulation of Ras protein signal transduction	0.385094	0.999988	Niben261Chr09g1223010/Niben261Chr10g1375013/Niben261Chr07g1450011	Niben261Chr09g1223010/Niben261Chr10g1375013/Niben261Chr07g1450011	3	0		3	Niben261Chr09g1223010/Niben261Chr10g1375013/Niben261Chr07g1450011
BP	GO:0051056	regulation of small GTPase mediated signal transduction	0.385094	0.999988	Niben261Chr09g1223010/Niben261Chr10g1375013/Niben261Chr07g1450011	Niben261Chr09g1223010/Niben261Chr10g1375013/Niben261Chr07g1450011	3	0		3	Niben261Chr09g1223010/Niben261Chr10g1375013/Niben261Chr07g1450011
BP	GO:1902531	regulation of intracellular signal transduction	0.385094	0.999988	Niben261Chr09g1223010/Niben261Chr10g1375013/Niben261Chr07g1450011	Niben261Chr09g1223010/Niben261Chr10g1375013/Niben261Chr07g1450011	3	0		3	Niben261Chr09g1223010/Niben261Chr10g1375013/Niben261Chr07g1450011
BP	GO:0055086	nucleobase-containing small molecule metabolic process	0.391206	0.999988	novel.1089/Niben261Chr19g1477007/novel.1618/Niben261Chr03g1190017/Niben261Chr02g0281001/Niben261Chr19g0427010/Niben261Chr15g0782015/novel.153/Niben261Chr02g1506012/novel.4203/Niben261Chr07g0013003/Niben261Chr19g0560002/Niben261Chr11g0790006/Niben261Chr17g0123004/novel.9188/Niben261Chr01g0946020/Niben261Chr02g1036005/Niben261Chr10g0871003/Niben261Chr19g1289011/Niben261Chr14g0101001/Niben261Chr01g1…	-/Niben261Chr19g1477007/-/Niben261Chr03g1190017/Niben261Chr02g0281001/Niben261Chr19g0427010/Niben261Chr15g0782015/-/Niben261Chr02g1506012/-/Niben261Chr07g0013003/Niben261Chr19g0560002/Niben261Chr11g0790006/Niben261Chr17g0123004/-/Niben261Chr01g0946020/Niben261Chr02g1036005/Niben261Chr10g0871003/Niben261Chr19g1289011/Niben261Chr14g0101001/Niben261Chr01g1387006/Niben261Chr13g1261011/Niben261Chr19g1…	41	32	novel.1089/Niben261Chr19g1477007/novel.1618/Niben261Chr03g1190017/Niben261Chr02g0281001/Niben261Chr19g0427010/Niben261Chr15g0782015/novel.153/Niben261Chr02g1506012/novel.4203/Niben261Chr07g0013003/Niben261Chr19g0560002/Niben261Chr11g0790006/Niben261Chr17g0123004/novel.9188/Niben261Chr01g0946020/Niben261Chr02g1036005/Niben261Chr10g0871003/Niben261Chr19g1289011/Niben261Chr14g0101001/Niben261Chr01g1…	9	novel.6799/Niben261Scf03882g0000005/Niben261Chr17g1501005/Niben261Chr11g0720002/Niben261Chr15g1040004/novel.4315/Niben261Chr07g0828009/Niben261Chr07g0999019/Niben261Chr04g0241002
BP	GO:0006952	defense response	0.391917	0.999988	Niben261Chr05g0749001/Niben261Chr06g1422011/Niben261Chr18g0117008/Niben261Chr01g0325014/Niben261Chr03g0555003/Niben261Scf00054g0000006/Niben261Chr17g0067006/Niben261Scf04182g0000001/Niben261Chr05g0746004/Niben261Chr14g1094010	Niben261Chr05g0749001/Niben261Chr06g1422011/Niben261Chr18g0117008/Niben261Chr01g0325014/Niben261Chr03g0555003/Niben261Scf00054g0000006/Niben261Chr17g0067006/Niben261Scf04182g0000001/Niben261Chr05g0746004/Niben261Chr14g1094010	10	8	Niben261Chr05g0749001/Niben261Chr06g1422011/Niben261Chr18g0117008/Niben261Chr03g0555003/Niben261Scf00054g0000006/Niben261Chr17g0067006/Niben261Scf04182g0000001/Niben261Chr05g0746004	2	Niben261Chr01g0325014/Niben261Chr14g1094010
BP	GO:0044270	cellular nitrogen compound catabolic process	0.394508	0.999988	Niben261Chr06g1195015/Niben261Chr19g0560002/Niben261Chr05g1331002/Niben261Chr07g1372006/Niben261Chr02g1036005/Niben261Chr10g0871003/Niben261Chr19g1289011/Niben261Chr01g1387006/Niben261Chr13g0528002/Niben261Chr13g1261011/novel.6799/Niben261Scf03882g0000005/Niben261Chr01g1447005/Niben261Chr19g1459018/Niben261Chr14g0880011/Niben261Chr02g1335006/Niben261Chr09g0283009/Niben261Chr10g1200001/Niben261Chr…	Niben261Chr06g1195015/Niben261Chr19g0560002/Niben261Chr05g1331002/Niben261Chr07g1372006/Niben261Chr02g1036005/Niben261Chr10g0871003/Niben261Chr19g1289011/Niben261Chr01g1387006/Niben261Chr13g0528002/Niben261Chr13g1261011/-/Niben261Scf03882g0000005/Niben261Chr01g1447005/Niben261Chr19g1459018/Niben261Chr14g0880011/Niben261Chr02g1335006/Niben261Chr09g0283009/Niben261Chr10g1200001/Niben261Chr04g1072011	19	11	Niben261Chr19g0560002/Niben261Chr07g1372006/Niben261Chr02g1036005/Niben261Chr10g0871003/Niben261Chr19g1289011/Niben261Chr01g1387006/Niben261Chr13g1261011/Niben261Chr19g1459018/Niben261Chr02g1335006/Niben261Chr09g0283009/Niben261Chr04g1072011	8	Niben261Chr06g1195015/Niben261Chr05g1331002/Niben261Chr13g0528002/novel.6799/Niben261Scf03882g0000005/Niben261Chr01g1447005/Niben261Chr14g0880011/Niben261Chr10g1200001
BP	GO:0006298	mismatch repair	0.396452	0.999988	Niben261Chr10g0170013/Niben261Chr08g0380012/Niben261Chr03g0202009/Niben261Chr06g0846017	Niben261Chr10g0170013/Niben261Chr08g0380012/Niben261Chr03g0202009/Niben261Chr06g0846017	4	0		4	Niben261Chr10g0170013/Niben261Chr08g0380012/Niben261Chr03g0202009/Niben261Chr06g0846017
BP	GO:0006073	cellular glucan metabolic process	0.410811	0.999988	Niben261Chr11g0086021/Niben261Chr09g0616013/Niben261Chr08g0369023/Niben261Chr05g0922004/Niben261Chr06g0703002/Niben261Chr01g0179010/Niben261Chr17g0784005/Niben261Chr09g0663013/Niben261Chr07g0410003/Niben261Chr12g0745001/Niben261Chr08g0289003/Niben261Chr11g1292012/Niben261Chr08g1105005/Niben261Chr03g0455016/Niben261Chr19g0912001	Niben261Chr11g0086021/Niben261Chr09g0616013/Niben261Chr08g0369023/Niben261Chr05g0922004/Niben261Chr06g0703002/Niben261Chr01g0179010/Niben261Chr17g0784005/Niben261Chr09g0663013/Niben261Chr07g0410003/Niben261Chr12g0745001/Niben261Chr08g0289003/Niben261Chr11g1292012/Niben261Chr08g1105005/Niben261Chr03g0455016/Niben261Chr19g0912001	15	2	Niben261Chr17g0784005/Niben261Chr08g1105005	13	Niben261Chr11g0086021/Niben261Chr09g0616013/Niben261Chr08g0369023/Niben261Chr05g0922004/Niben261Chr06g0703002/Niben261Chr01g0179010/Niben261Chr09g0663013/Niben261Chr07g0410003/Niben261Chr12g0745001/Niben261Chr08g0289003/Niben261Chr11g1292012/Niben261Chr03g0455016/Niben261Chr19g0912001
BP	GO:0044042	glucan metabolic process	0.410811	0.999988	Niben261Chr11g0086021/Niben261Chr09g0616013/Niben261Chr08g0369023/Niben261Chr05g0922004/Niben261Chr06g0703002/Niben261Chr01g0179010/Niben261Chr17g0784005/Niben261Chr09g0663013/Niben261Chr07g0410003/Niben261Chr12g0745001/Niben261Chr08g0289003/Niben261Chr11g1292012/Niben261Chr08g1105005/Niben261Chr03g0455016/Niben261Chr19g0912001	Niben261Chr11g0086021/Niben261Chr09g0616013/Niben261Chr08g0369023/Niben261Chr05g0922004/Niben261Chr06g0703002/Niben261Chr01g0179010/Niben261Chr17g0784005/Niben261Chr09g0663013/Niben261Chr07g0410003/Niben261Chr12g0745001/Niben261Chr08g0289003/Niben261Chr11g1292012/Niben261Chr08g1105005/Niben261Chr03g0455016/Niben261Chr19g0912001	15	2	Niben261Chr17g0784005/Niben261Chr08g1105005	13	Niben261Chr11g0086021/Niben261Chr09g0616013/Niben261Chr08g0369023/Niben261Chr05g0922004/Niben261Chr06g0703002/Niben261Chr01g0179010/Niben261Chr09g0663013/Niben261Chr07g0410003/Niben261Chr12g0745001/Niben261Chr08g0289003/Niben261Chr11g1292012/Niben261Chr03g0455016/Niben261Chr19g0912001
BP	GO:0044264	cellular polysaccharide metabolic process	0.410811	0.999988	Niben261Chr11g0086021/Niben261Chr09g0616013/Niben261Chr08g0369023/Niben261Chr05g0922004/Niben261Chr06g0703002/Niben261Chr01g0179010/Niben261Chr17g0784005/Niben261Chr09g0663013/Niben261Chr07g0410003/Niben261Chr12g0745001/Niben261Chr08g0289003/Niben261Chr11g1292012/Niben261Chr08g1105005/Niben261Chr03g0455016/Niben261Chr19g0912001	Niben261Chr11g0086021/Niben261Chr09g0616013/Niben261Chr08g0369023/Niben261Chr05g0922004/Niben261Chr06g0703002/Niben261Chr01g0179010/Niben261Chr17g0784005/Niben261Chr09g0663013/Niben261Chr07g0410003/Niben261Chr12g0745001/Niben261Chr08g0289003/Niben261Chr11g1292012/Niben261Chr08g1105005/Niben261Chr03g0455016/Niben261Chr19g0912001	15	2	Niben261Chr17g0784005/Niben261Chr08g1105005	13	Niben261Chr11g0086021/Niben261Chr09g0616013/Niben261Chr08g0369023/Niben261Chr05g0922004/Niben261Chr06g0703002/Niben261Chr01g0179010/Niben261Chr09g0663013/Niben261Chr07g0410003/Niben261Chr12g0745001/Niben261Chr08g0289003/Niben261Chr11g1292012/Niben261Chr03g0455016/Niben261Chr19g0912001
BP	GO:0006556	S-adenosylmethionine biosynthetic process	0.412396	0.999988	Niben261Chr16g1352001/Niben261Chr01g1322012	Niben261Chr16g1352001/Niben261Chr01g1322012	2	1	Niben261Chr16g1352001	1	Niben261Chr01g1322012
BP	GO:0006835	dicarboxylic acid transport	0.412396	0.999988	Niben261Chr18g0871004/Niben261Chr01g1096018	Niben261Chr18g0871004/Niben261Chr01g1096018	2	0		2	Niben261Chr18g0871004/Niben261Chr01g1096018
BP	GO:0009435	NAD biosynthetic process	0.412396	0.999988	Niben261Chr19g1477007/Niben261Chr02g1506012	Niben261Chr19g1477007/Niben261Chr02g1506012	2	2	Niben261Chr19g1477007/Niben261Chr02g1506012	0
BP	GO:0015740	C4-dicarboxylate transport	0.412396	0.999988	Niben261Chr18g0871004/Niben261Chr01g1096018	Niben261Chr18g0871004/Niben261Chr01g1096018	2	0		2	Niben261Chr18g0871004/Niben261Chr01g1096018
BP	GO:0015743	malate transport	0.412396	0.999988	Niben261Chr18g0871004/Niben261Chr01g1096018	Niben261Chr18g0871004/Niben261Chr01g1096018	2	0		2	Niben261Chr18g0871004/Niben261Chr01g1096018
BP	GO:0019674	NAD metabolic process	0.412396	0.999988	Niben261Chr19g1477007/Niben261Chr02g1506012	Niben261Chr19g1477007/Niben261Chr02g1506012	2	2	Niben261Chr19g1477007/Niben261Chr02g1506012	0
BP	GO:0046500	S-adenosylmethionine metabolic process	0.412396	0.999988	Niben261Chr16g1352001/Niben261Chr01g1322012	Niben261Chr16g1352001/Niben261Chr01g1322012	2	1	Niben261Chr16g1352001	1	Niben261Chr01g1322012
BP	GO:0006753	nucleoside phosphate metabolic process	0.425451	0.999988	novel.1089/Niben261Chr19g1477007/novel.1618/Niben261Chr03g1190017/Niben261Chr02g0281001/novel.153/Niben261Chr02g1506012/novel.4203/Niben261Chr07g0013003/Niben261Chr19g0560002/Niben261Chr17g0123004/novel.9188/Niben261Chr01g0946020/Niben261Chr02g1036005/Niben261Chr10g0871003/Niben261Chr19g1289011/Niben261Chr14g0101001/Niben261Chr01g1387006/Niben261Chr13g1261011/novel.8394/novel.6799/Niben261Scf0388…	-/Niben261Chr19g1477007/-/Niben261Chr03g1190017/Niben261Chr02g0281001/-/Niben261Chr02g1506012/-/Niben261Chr07g0013003/Niben261Chr19g0560002/Niben261Chr17g0123004/-/Niben261Chr01g0946020/Niben261Chr02g1036005/Niben261Chr10g0871003/Niben261Chr19g1289011/Niben261Chr14g0101001/Niben261Chr01g1387006/Niben261Chr13g1261011/-/-/Niben261Scf03882g0000005/Niben261Chr17g1501005/Niben261Chr11g0720002/Niben261…	36	27	novel.1089/Niben261Chr19g1477007/novel.1618/Niben261Chr03g1190017/Niben261Chr02g0281001/novel.153/Niben261Chr02g1506012/novel.4203/Niben261Chr07g0013003/Niben261Chr19g0560002/Niben261Chr17g0123004/novel.9188/Niben261Chr01g0946020/Niben261Chr02g1036005/Niben261Chr10g0871003/Niben261Chr19g1289011/Niben261Chr14g0101001/Niben261Chr01g1387006/Niben261Chr13g1261011/novel.8394/Niben261Chr19g1459018/Nibe…	9	novel.6799/Niben261Scf03882g0000005/Niben261Chr17g1501005/Niben261Chr11g0720002/Niben261Chr15g1040004/novel.4315/Niben261Chr07g0828009/Niben261Chr07g0999019/Niben261Chr04g0241002
BP	GO:0007264	small GTPase mediated signal transduction	0.429514	0.999988	Niben261Chr09g1223010/Niben261Chr10g1375013/novel.8946/Niben261Chr07g1450011	Niben261Chr09g1223010/Niben261Chr10g1375013/-/Niben261Chr07g1450011	4	0		4	Niben261Chr09g1223010/Niben261Chr10g1375013/novel.8946/Niben261Chr07g1450011
BP	GO:0046034	ATP metabolic process	0.429675	0.999988	novel.1618/Niben261Chr03g1190017/Niben261Chr02g0281001/novel.153/novel.4203/Niben261Chr07g0013003/Niben261Chr19g0560002/Niben261Chr17g0123004/novel.9188/Niben261Chr01g0946020/Niben261Chr02g1036005/Niben261Chr10g0871003/Niben261Chr19g1289011/Niben261Chr14g0101001/Niben261Chr01g1387006/Niben261Chr13g1261011/novel.8394/novel.6799/Niben261Scf03882g0000005/Niben261Chr19g1459018/novel.4315/Niben261Chr1…	-/Niben261Chr03g1190017/Niben261Chr02g0281001/-/-/Niben261Chr07g0013003/Niben261Chr19g0560002/Niben261Chr17g0123004/-/Niben261Chr01g0946020/Niben261Chr02g1036005/Niben261Chr10g0871003/Niben261Chr19g1289011/Niben261Chr14g0101001/Niben261Chr01g1387006/Niben261Chr13g1261011/-/-/Niben261Scf03882g0000005/Niben261Chr19g1459018/-/Niben261Chr14g1018015/-/Niben261Chr02g1335006	24	21	novel.1618/Niben261Chr03g1190017/Niben261Chr02g0281001/novel.153/novel.4203/Niben261Chr07g0013003/Niben261Chr19g0560002/Niben261Chr17g0123004/novel.9188/Niben261Chr01g0946020/Niben261Chr02g1036005/Niben261Chr10g0871003/Niben261Chr19g1289011/Niben261Chr14g0101001/Niben261Chr01g1387006/Niben261Chr13g1261011/novel.8394/Niben261Chr19g1459018/Niben261Chr14g1018015/novel.2013/Niben261Chr02g1335006	3	novel.6799/Niben261Scf03882g0000005/novel.4315
BP	GO:0015698	inorganic anion transport	0.431994	0.999988	Niben261Chr02g1511005/Niben261Chr09g1224006/Niben261Chr17g0889007/Niben261Chr11g1272002/novel.5521/Niben261Chr15g1194021/Niben261Chr17g0979009/Niben261Chr19g1483005/Niben261Chr16g1019007	Niben261Chr02g1511005/Niben261Chr09g1224006/Niben261Chr17g0889007/Niben261Chr11g1272002/-/Niben261Chr15g1194021/Niben261Chr17g0979009/Niben261Chr19g1483005/Niben261Chr16g1019007	9	1	Niben261Chr17g0979009	8	Niben261Chr02g1511005/Niben261Chr09g1224006/Niben261Chr17g0889007/Niben261Chr11g1272002/novel.5521/Niben261Chr15g1194021/Niben261Chr19g1483005/Niben261Chr16g1019007
BP	GO:0008299	isoprenoid biosynthetic process	0.432562	0.999988	Niben261Chr14g1478020/Niben261Chr12g0492008/Niben261Chr16g0085005/Niben261Chr06g0099008/Niben261Chr14g1377011/Niben261Chr03g0054002	Niben261Chr14g1478020/Niben261Chr12g0492008/Niben261Chr16g0085005/Niben261Chr06g0099008/Niben261Chr14g1377011/Niben261Chr03g0054002	6	5	Niben261Chr14g1478020/Niben261Chr12g0492008/Niben261Chr16g0085005/Niben261Chr06g0099008/Niben261Chr03g0054002	1	Niben261Chr14g1377011
BP	GO:0009312	oligosaccharide biosynthetic process	0.432562	0.999988	novel.8333/novel.3866/novel.3151/Niben261Chr11g0910002/Niben261Chr02g0764002/Niben261Chr07g0084003	-/-/-/Niben261Chr11g0910002/Niben261Chr02g0764002/Niben261Chr07g0084003	6	1	Niben261Chr11g0910002	5	novel.8333/novel.3866/novel.3151/Niben261Chr02g0764002/Niben261Chr07g0084003
BP	GO:0030243	cellulose metabolic process	0.432562	0.999988	Niben261Chr09g0616013/Niben261Chr08g0369023/Niben261Chr05g0922004/Niben261Chr06g0703002/Niben261Chr07g0410003/Niben261Chr03g0455016	Niben261Chr09g0616013/Niben261Chr08g0369023/Niben261Chr05g0922004/Niben261Chr06g0703002/Niben261Chr07g0410003/Niben261Chr03g0455016	6	0		6	Niben261Chr09g0616013/Niben261Chr08g0369023/Niben261Chr05g0922004/Niben261Chr06g0703002/Niben261Chr07g0410003/Niben261Chr03g0455016
BP	GO:0030244	cellulose biosynthetic process	0.432562	0.999988	Niben261Chr09g0616013/Niben261Chr08g0369023/Niben261Chr05g0922004/Niben261Chr06g0703002/Niben261Chr07g0410003/Niben261Chr03g0455016	Niben261Chr09g0616013/Niben261Chr08g0369023/Niben261Chr05g0922004/Niben261Chr06g0703002/Niben261Chr07g0410003/Niben261Chr03g0455016	6	0		6	Niben261Chr09g0616013/Niben261Chr08g0369023/Niben261Chr05g0922004/Niben261Chr06g0703002/Niben261Chr07g0410003/Niben261Chr03g0455016
BP	GO:0006334	nucleosome assembly	0.432742	0.999988	Niben261Chr19g0742006/Niben261Chr08g0104005/Niben261Chr13g1058017/Niben261Chr03g1514001/Niben261Chr06g0476005/Niben261Chr09g1256012/Niben261Chr02g1272004	Niben261Chr19g0742006/Niben261Chr08g0104005/Niben261Chr13g1058017/Niben261Chr03g1514001/Niben261Chr06g0476005/Niben261Chr09g1256012/Niben261Chr02g1272004	7	4	Niben261Chr19g0742006/Niben261Chr13g1058017/Niben261Chr03g1514001/Niben261Chr02g1272004	3	Niben261Chr08g0104005/Niben261Chr06g0476005/Niben261Chr09g1256012
BP	GO:0031497	chromatin assembly	0.432742	0.999988	Niben261Chr19g0742006/Niben261Chr08g0104005/Niben261Chr13g1058017/Niben261Chr03g1514001/Niben261Chr06g0476005/Niben261Chr09g1256012/Niben261Chr02g1272004	Niben261Chr19g0742006/Niben261Chr08g0104005/Niben261Chr13g1058017/Niben261Chr03g1514001/Niben261Chr06g0476005/Niben261Chr09g1256012/Niben261Chr02g1272004	7	4	Niben261Chr19g0742006/Niben261Chr13g1058017/Niben261Chr03g1514001/Niben261Chr02g1272004	3	Niben261Chr08g0104005/Niben261Chr06g0476005/Niben261Chr09g1256012
BP	GO:0051186	cofactor metabolic process	0.441342	0.999988	novel.1089/Niben261Chr19g1477007/Niben261Chr16g1352001/Niben261Chr06g0581008/Niben261Chr09g0552010/Niben261Chr10g0178014/Niben261Chr02g1506012/Niben261Chr19g0560002/Niben261Chr18g1476029/Niben261Chr06g0967002/Niben261Chr12g1102024/Niben261Chr14g0311006/Niben261Chr02g0493018/Niben261Chr02g1036005/Niben261Chr10g0871003/Niben261Chr15g0870003/Niben261Chr19g1289011/Niben261Chr01g1322012/Niben261Chr01g…	-/Niben261Chr19g1477007/Niben261Chr16g1352001/Niben261Chr06g0581008/Niben261Chr09g0552010/Niben261Chr10g0178014/Niben261Chr02g1506012/Niben261Chr19g0560002/Niben261Chr18g1476029/Niben261Chr06g0967002/Niben261Chr12g1102024/Niben261Chr14g0311006/Niben261Chr02g0493018/Niben261Chr02g1036005/Niben261Chr10g0871003/Niben261Chr15g0870003/Niben261Chr19g1289011/Niben261Chr01g1322012/Niben261Chr01g1387006/N…	32	24	novel.1089/Niben261Chr19g1477007/Niben261Chr16g1352001/Niben261Chr06g0581008/Niben261Chr09g0552010/Niben261Chr10g0178014/Niben261Chr02g1506012/Niben261Chr19g0560002/Niben261Chr18g1476029/Niben261Chr06g0967002/Niben261Chr12g1102024/Niben261Chr14g0311006/Niben261Chr02g0493018/Niben261Chr02g1036005/Niben261Chr10g0871003/Niben261Chr15g0870003/Niben261Chr19g1289011/Niben261Chr01g1387006/Niben261Chr13g…	8	Niben261Chr01g1322012/novel.6799/Niben261Scf03882g0000005/Niben261Chr17g1501005/Niben261Chr11g0720002/Niben261Chr15g1040004/Niben261Chr07g0828009/Niben261Chr04g0241002
BP	GO:0009144	purine nucleoside triphosphate metabolic process	0.454575	0.999988	novel.1618/Niben261Chr03g1190017/Niben261Chr02g0281001/novel.153/novel.4203/Niben261Chr07g0013003/Niben261Chr19g0560002/Niben261Chr17g0123004/novel.9188/Niben261Chr01g0946020/Niben261Chr02g1036005/Niben261Chr10g0871003/Niben261Chr19g1289011/Niben261Chr14g0101001/Niben261Chr01g1387006/Niben261Chr13g1261011/novel.8394/novel.6799/Niben261Scf03882g0000005/Niben261Chr19g1459018/novel.4315/Niben261Chr1…	-/Niben261Chr03g1190017/Niben261Chr02g0281001/-/-/Niben261Chr07g0013003/Niben261Chr19g0560002/Niben261Chr17g0123004/-/Niben261Chr01g0946020/Niben261Chr02g1036005/Niben261Chr10g0871003/Niben261Chr19g1289011/Niben261Chr14g0101001/Niben261Chr01g1387006/Niben261Chr13g1261011/-/-/Niben261Scf03882g0000005/Niben261Chr19g1459018/-/Niben261Chr14g1018015/-/Niben261Chr02g1335006	24	21	novel.1618/Niben261Chr03g1190017/Niben261Chr02g0281001/novel.153/novel.4203/Niben261Chr07g0013003/Niben261Chr19g0560002/Niben261Chr17g0123004/novel.9188/Niben261Chr01g0946020/Niben261Chr02g1036005/Niben261Chr10g0871003/Niben261Chr19g1289011/Niben261Chr14g0101001/Niben261Chr01g1387006/Niben261Chr13g1261011/novel.8394/Niben261Chr19g1459018/Niben261Chr14g1018015/novel.2013/Niben261Chr02g1335006	3	novel.6799/Niben261Scf03882g0000005/novel.4315
BP	GO:0009199	ribonucleoside triphosphate metabolic process	0.454575	0.999988	novel.1618/Niben261Chr03g1190017/Niben261Chr02g0281001/novel.153/novel.4203/Niben261Chr07g0013003/Niben261Chr19g0560002/Niben261Chr17g0123004/novel.9188/Niben261Chr01g0946020/Niben261Chr02g1036005/Niben261Chr10g0871003/Niben261Chr19g1289011/Niben261Chr14g0101001/Niben261Chr01g1387006/Niben261Chr13g1261011/novel.8394/novel.6799/Niben261Scf03882g0000005/Niben261Chr19g1459018/novel.4315/Niben261Chr1…	-/Niben261Chr03g1190017/Niben261Chr02g0281001/-/-/Niben261Chr07g0013003/Niben261Chr19g0560002/Niben261Chr17g0123004/-/Niben261Chr01g0946020/Niben261Chr02g1036005/Niben261Chr10g0871003/Niben261Chr19g1289011/Niben261Chr14g0101001/Niben261Chr01g1387006/Niben261Chr13g1261011/-/-/Niben261Scf03882g0000005/Niben261Chr19g1459018/-/Niben261Chr14g1018015/-/Niben261Chr02g1335006	24	21	novel.1618/Niben261Chr03g1190017/Niben261Chr02g0281001/novel.153/novel.4203/Niben261Chr07g0013003/Niben261Chr19g0560002/Niben261Chr17g0123004/novel.9188/Niben261Chr01g0946020/Niben261Chr02g1036005/Niben261Chr10g0871003/Niben261Chr19g1289011/Niben261Chr14g0101001/Niben261Chr01g1387006/Niben261Chr13g1261011/novel.8394/Niben261Chr19g1459018/Niben261Chr14g1018015/novel.2013/Niben261Chr02g1335006	3	novel.6799/Niben261Scf03882g0000005/novel.4315
BP	GO:0009205	purine ribonucleoside triphosphate metabolic process	0.454575	0.999988	novel.1618/Niben261Chr03g1190017/Niben261Chr02g0281001/novel.153/novel.4203/Niben261Chr07g0013003/Niben261Chr19g0560002/Niben261Chr17g0123004/novel.9188/Niben261Chr01g0946020/Niben261Chr02g1036005/Niben261Chr10g0871003/Niben261Chr19g1289011/Niben261Chr14g0101001/Niben261Chr01g1387006/Niben261Chr13g1261011/novel.8394/novel.6799/Niben261Scf03882g0000005/Niben261Chr19g1459018/novel.4315/Niben261Chr1…	-/Niben261Chr03g1190017/Niben261Chr02g0281001/-/-/Niben261Chr07g0013003/Niben261Chr19g0560002/Niben261Chr17g0123004/-/Niben261Chr01g0946020/Niben261Chr02g1036005/Niben261Chr10g0871003/Niben261Chr19g1289011/Niben261Chr14g0101001/Niben261Chr01g1387006/Niben261Chr13g1261011/-/-/Niben261Scf03882g0000005/Niben261Chr19g1459018/-/Niben261Chr14g1018015/-/Niben261Chr02g1335006	24	21	novel.1618/Niben261Chr03g1190017/Niben261Chr02g0281001/novel.153/novel.4203/Niben261Chr07g0013003/Niben261Chr19g0560002/Niben261Chr17g0123004/novel.9188/Niben261Chr01g0946020/Niben261Chr02g1036005/Niben261Chr10g0871003/Niben261Chr19g1289011/Niben261Chr14g0101001/Niben261Chr01g1387006/Niben261Chr13g1261011/novel.8394/Niben261Chr19g1459018/Niben261Chr14g1018015/novel.2013/Niben261Chr02g1335006	3	novel.6799/Niben261Scf03882g0000005/novel.4315
BP	GO:0017144	drug metabolic process	0.457552	0.999988	Niben261Chr16g1352001/novel.1618/Niben261Chr03g1190017/Niben261Chr02g0281001/novel.153/novel.4203/Niben261Chr07g0013003/Niben261Chr19g0560002/Niben261Chr06g0967002/Niben261Chr17g0123004/novel.9188/Niben261Chr01g0946020/Niben261Chr02g1036005/Niben261Chr10g0871003/Niben261Chr19g1289011/Niben261Chr01g1322012/Niben261Chr14g0101001/Niben261Chr01g1387006/Niben261Chr02g0496004/Niben261Chr13g1261011/nove…	Niben261Chr16g1352001/-/Niben261Chr03g1190017/Niben261Chr02g0281001/-/-/Niben261Chr07g0013003/Niben261Chr19g0560002/Niben261Chr06g0967002/Niben261Chr17g0123004/-/Niben261Chr01g0946020/Niben261Chr02g1036005/Niben261Chr10g0871003/Niben261Chr19g1289011/Niben261Chr01g1322012/Niben261Chr14g0101001/Niben261Chr01g1387006/Niben261Chr02g0496004/Niben261Chr13g1261011/-/-/Niben261Scf03882g0000005/Niben261Ch…	35	29	Niben261Chr16g1352001/novel.1618/Niben261Chr03g1190017/Niben261Chr02g0281001/novel.153/novel.4203/Niben261Chr07g0013003/Niben261Chr19g0560002/Niben261Chr06g0967002/Niben261Chr17g0123004/novel.9188/Niben261Chr01g0946020/Niben261Chr02g1036005/Niben261Chr10g0871003/Niben261Chr19g1289011/Niben261Chr14g0101001/Niben261Chr01g1387006/Niben261Chr13g1261011/novel.8394/Niben261Chr19g1459018/Niben261Chr04g0…	6	Niben261Chr01g1322012/Niben261Chr02g0496004/novel.6799/Niben261Scf03882g0000005/novel.4315/novel.1839
BP	GO:0019359	nicotinamide nucleotide biosynthetic process	0.460582	0.999988	Niben261Chr19g1477007/Niben261Chr02g1506012/Niben261Chr19g0560002/Niben261Chr02g1036005/Niben261Chr10g0871003/Niben261Chr19g1289011/Niben261Chr01g1387006/Niben261Chr13g1261011/novel.6799/Niben261Scf03882g0000005/Niben261Chr17g1501005/Niben261Chr19g1459018/Niben261Chr02g1335006/Niben261Chr04g0241002	Niben261Chr19g1477007/Niben261Chr02g1506012/Niben261Chr19g0560002/Niben261Chr02g1036005/Niben261Chr10g0871003/Niben261Chr19g1289011/Niben261Chr01g1387006/Niben261Chr13g1261011/-/Niben261Scf03882g0000005/Niben261Chr17g1501005/Niben261Chr19g1459018/Niben261Chr02g1335006/Niben261Chr04g0241002	14	10	Niben261Chr19g1477007/Niben261Chr02g1506012/Niben261Chr19g0560002/Niben261Chr02g1036005/Niben261Chr10g0871003/Niben261Chr19g1289011/Niben261Chr01g1387006/Niben261Chr13g1261011/Niben261Chr19g1459018/Niben261Chr02g1335006	4	novel.6799/Niben261Scf03882g0000005/Niben261Chr17g1501005/Niben261Chr04g0241002
BP	GO:0019363	pyridine nucleotide biosynthetic process	0.460582	0.999988	Niben261Chr19g1477007/Niben261Chr02g1506012/Niben261Chr19g0560002/Niben261Chr02g1036005/Niben261Chr10g0871003/Niben261Chr19g1289011/Niben261Chr01g1387006/Niben261Chr13g1261011/novel.6799/Niben261Scf03882g0000005/Niben261Chr17g1501005/Niben261Chr19g1459018/Niben261Chr02g1335006/Niben261Chr04g0241002	Niben261Chr19g1477007/Niben261Chr02g1506012/Niben261Chr19g0560002/Niben261Chr02g1036005/Niben261Chr10g0871003/Niben261Chr19g1289011/Niben261Chr01g1387006/Niben261Chr13g1261011/-/Niben261Scf03882g0000005/Niben261Chr17g1501005/Niben261Chr19g1459018/Niben261Chr02g1335006/Niben261Chr04g0241002	14	10	Niben261Chr19g1477007/Niben261Chr02g1506012/Niben261Chr19g0560002/Niben261Chr02g1036005/Niben261Chr10g0871003/Niben261Chr19g1289011/Niben261Chr01g1387006/Niben261Chr13g1261011/Niben261Chr19g1459018/Niben261Chr02g1335006	4	novel.6799/Niben261Scf03882g0000005/Niben261Chr17g1501005/Niben261Chr04g0241002
BP	GO:0006479	protein methylation	0.462072	0.999988	Niben261Chr13g0627005/Niben261Chr15g1354012/Niben261Chr04g1613007/Niben261Chr07g1407017	Niben261Chr13g0627005/Niben261Chr15g1354012/Niben261Chr04g1613007/Niben261Chr07g1407017	4	1	Niben261Chr15g1354012	3	Niben261Chr13g0627005/Niben261Chr04g1613007/Niben261Chr07g1407017
BP	GO:0008213	protein alkylation	0.462072	0.999988	Niben261Chr13g0627005/Niben261Chr15g1354012/Niben261Chr04g1613007/Niben261Chr07g1407017	Niben261Chr13g0627005/Niben261Chr15g1354012/Niben261Chr04g1613007/Niben261Chr07g1407017	4	1	Niben261Chr15g1354012	3	Niben261Chr13g0627005/Niben261Chr04g1613007/Niben261Chr07g1407017
BP	GO:0006749	glutathione metabolic process	0.462543	0.999988	novel.8451/Niben261Chr19g0704006	-/Niben261Chr19g0704006	2	2	novel.8451/Niben261Chr19g0704006	0
BP	GO:0007050	cell cycle arrest	0.462543	0.999988	Niben261Chr16g1399003/Niben261Chr09g1294011	Niben261Chr16g1399003/Niben261Chr09g1294011	2	1	Niben261Chr09g1294011	1	Niben261Chr16g1399003
BP	GO:1903047	mitotic cell cycle process	0.462543	0.999988	Niben261Chr02g0890031/novel.7916	Niben261Chr02g0890031/-	2	2	Niben261Chr02g0890031/novel.7916	0
BP	GO:0015977	carbon fixation	0.463274	0.999988	Niben261Chr02g0496004/Niben261Chr19g1119046/novel.1839	Niben261Chr02g0496004/Niben261Chr19g1119046/-	3	1	Niben261Chr19g1119046	2	Niben261Chr02g0496004/novel.1839
BP	GO:0046700	heterocycle catabolic process	0.466834	0.999988	Niben261Chr06g1195015/Niben261Chr19g0560002/Niben261Chr05g1331002/Niben261Chr07g1372006/Niben261Chr02g1036005/Niben261Chr10g0871003/Niben261Chr19g1289011/Niben261Chr01g1387006/Niben261Chr13g0528002/Niben261Chr13g1261011/novel.6799/Niben261Scf03882g0000005/Niben261Chr19g1459018/Niben261Chr14g0880011/Niben261Chr02g1335006/Niben261Chr09g0283009/Niben261Chr10g1200001/Niben261Chr04g1072011	Niben261Chr06g1195015/Niben261Chr19g0560002/Niben261Chr05g1331002/Niben261Chr07g1372006/Niben261Chr02g1036005/Niben261Chr10g0871003/Niben261Chr19g1289011/Niben261Chr01g1387006/Niben261Chr13g0528002/Niben261Chr13g1261011/-/Niben261Scf03882g0000005/Niben261Chr19g1459018/Niben261Chr14g0880011/Niben261Chr02g1335006/Niben261Chr09g0283009/Niben261Chr10g1200001/Niben261Chr04g1072011	18	11	Niben261Chr19g0560002/Niben261Chr07g1372006/Niben261Chr02g1036005/Niben261Chr10g0871003/Niben261Chr19g1289011/Niben261Chr01g1387006/Niben261Chr13g1261011/Niben261Chr19g1459018/Niben261Chr02g1335006/Niben261Chr09g0283009/Niben261Chr04g1072011	7	Niben261Chr06g1195015/Niben261Chr05g1331002/Niben261Chr13g0528002/novel.6799/Niben261Scf03882g0000005/Niben261Chr14g0880011/Niben261Chr10g1200001
BP	GO:0007165	signal transduction	0.478124	0.999988	Niben261Chr11g0351004/Niben261Chr09g1243001/Niben261Chr04g0830005/Niben261Chr09g1223010/Niben261Chr13g1284012/Niben261Chr04g1875001/Niben261Chr04g0590004/Niben261Chr17g0821003/Niben261Chr16g0387001/Niben261Chr15g0741004/Niben261Chr10g1375013/Niben261Chr03g1386010/Niben261Chr16g1354008/Niben261Chr17g0102007/Niben261Chr19g0357001/Niben261Chr19g0973001/Niben261Chr10g0154024/Niben261Chr01g0674009/Nib…	Niben261Chr11g0351004/Niben261Chr09g1243001/Niben261Chr04g0830005/Niben261Chr09g1223010/Niben261Chr13g1284012/Niben261Chr04g1875001/Niben261Chr04g0590004/Niben261Chr17g0821003/Niben261Chr16g0387001/Niben261Chr15g0741004/Niben261Chr10g1375013/Niben261Chr03g1386010/Niben261Chr16g1354008/Niben261Chr17g0102007/Niben261Chr19g0357001/Niben261Chr19g0973001/Niben261Chr10g0154024/Niben261Chr01g0674009/Nib…	35	9	Niben261Chr09g1243001/Niben261Chr17g0821003/Niben261Chr16g1354008/Niben261Chr09g1019011/Niben261Chr02g1262006/Niben261Chr07g0001013/Niben261Chr15g1480006/Niben261Chr13g0676004/Niben261Chr04g1587010	26	Niben261Chr11g0351004/Niben261Chr04g0830005/Niben261Chr09g1223010/Niben261Chr13g1284012/Niben261Chr04g1875001/Niben261Chr04g0590004/Niben261Chr16g0387001/Niben261Chr15g0741004/Niben261Chr10g1375013/Niben261Chr03g1386010/Niben261Chr17g0102007/Niben261Chr19g0357001/Niben261Chr19g0973001/Niben261Chr10g0154024/Niben261Chr01g0674009/Niben261Chr17g0991007/Niben261Chr01g1708008/Niben261Chr13g1333002/nov…
BP	GO:0023052	signaling	0.478124	0.999988	Niben261Chr11g0351004/Niben261Chr09g1243001/Niben261Chr04g0830005/Niben261Chr09g1223010/Niben261Chr13g1284012/Niben261Chr04g1875001/Niben261Chr04g0590004/Niben261Chr17g0821003/Niben261Chr16g0387001/Niben261Chr15g0741004/Niben261Chr10g1375013/Niben261Chr03g1386010/Niben261Chr16g1354008/Niben261Chr17g0102007/Niben261Chr19g0357001/Niben261Chr19g0973001/Niben261Chr10g0154024/Niben261Chr01g0674009/Nib…	Niben261Chr11g0351004/Niben261Chr09g1243001/Niben261Chr04g0830005/Niben261Chr09g1223010/Niben261Chr13g1284012/Niben261Chr04g1875001/Niben261Chr04g0590004/Niben261Chr17g0821003/Niben261Chr16g0387001/Niben261Chr15g0741004/Niben261Chr10g1375013/Niben261Chr03g1386010/Niben261Chr16g1354008/Niben261Chr17g0102007/Niben261Chr19g0357001/Niben261Chr19g0973001/Niben261Chr10g0154024/Niben261Chr01g0674009/Nib…	35	9	Niben261Chr09g1243001/Niben261Chr17g0821003/Niben261Chr16g1354008/Niben261Chr09g1019011/Niben261Chr02g1262006/Niben261Chr07g0001013/Niben261Chr15g1480006/Niben261Chr13g0676004/Niben261Chr04g1587010	26	Niben261Chr11g0351004/Niben261Chr04g0830005/Niben261Chr09g1223010/Niben261Chr13g1284012/Niben261Chr04g1875001/Niben261Chr04g0590004/Niben261Chr16g0387001/Niben261Chr15g0741004/Niben261Chr10g1375013/Niben261Chr03g1386010/Niben261Chr17g0102007/Niben261Chr19g0357001/Niben261Chr19g0973001/Niben261Chr10g0154024/Niben261Chr01g0674009/Niben261Chr17g0991007/Niben261Chr01g1708008/Niben261Chr13g1333002/nov…
BP	GO:0006323	DNA packaging	0.480136	0.999988	Niben261Chr19g0742006/Niben261Chr08g0104005/Niben261Chr13g1058017/Niben261Chr03g1514001/Niben261Chr06g0476005/Niben261Chr09g1256012/Niben261Chr02g1272004	Niben261Chr19g0742006/Niben261Chr08g0104005/Niben261Chr13g1058017/Niben261Chr03g1514001/Niben261Chr06g0476005/Niben261Chr09g1256012/Niben261Chr02g1272004	7	4	Niben261Chr19g0742006/Niben261Chr13g1058017/Niben261Chr03g1514001/Niben261Chr02g1272004	3	Niben261Chr08g0104005/Niben261Chr06g0476005/Niben261Chr09g1256012
BP	GO:0034728	nucleosome organization	0.480136	0.999988	Niben261Chr19g0742006/Niben261Chr08g0104005/Niben261Chr13g1058017/Niben261Chr03g1514001/Niben261Chr06g0476005/Niben261Chr09g1256012/Niben261Chr02g1272004	Niben261Chr19g0742006/Niben261Chr08g0104005/Niben261Chr13g1058017/Niben261Chr03g1514001/Niben261Chr06g0476005/Niben261Chr09g1256012/Niben261Chr02g1272004	7	4	Niben261Chr19g0742006/Niben261Chr13g1058017/Niben261Chr03g1514001/Niben261Chr02g1272004	3	Niben261Chr08g0104005/Niben261Chr06g0476005/Niben261Chr09g1256012
BP	GO:0072525	pyridine-containing compound biosynthetic process	0.49325	0.999988	Niben261Chr19g1477007/Niben261Chr02g1506012/Niben261Chr19g0560002/Niben261Chr02g1036005/Niben261Chr10g0871003/Niben261Chr19g1289011/Niben261Chr01g1387006/Niben261Chr13g1261011/novel.6799/Niben261Scf03882g0000005/Niben261Chr17g1501005/Niben261Chr19g1459018/Niben261Chr02g1335006/Niben261Chr04g0241002	Niben261Chr19g1477007/Niben261Chr02g1506012/Niben261Chr19g0560002/Niben261Chr02g1036005/Niben261Chr10g0871003/Niben261Chr19g1289011/Niben261Chr01g1387006/Niben261Chr13g1261011/-/Niben261Scf03882g0000005/Niben261Chr17g1501005/Niben261Chr19g1459018/Niben261Chr02g1335006/Niben261Chr04g0241002	14	10	Niben261Chr19g1477007/Niben261Chr02g1506012/Niben261Chr19g0560002/Niben261Chr02g1036005/Niben261Chr10g0871003/Niben261Chr19g1289011/Niben261Chr01g1387006/Niben261Chr13g1261011/Niben261Chr19g1459018/Niben261Chr02g1335006	4	novel.6799/Niben261Scf03882g0000005/Niben261Chr17g1501005/Niben261Chr04g0241002
BP	GO:0008272	sulfate transport	0.493952	0.999988	Niben261Chr02g1511005/Niben261Chr11g1272002/Niben261Chr17g0979009/Niben261Chr19g1483005	Niben261Chr02g1511005/Niben261Chr11g1272002/Niben261Chr17g0979009/Niben261Chr19g1483005	4	1	Niben261Chr17g0979009	3	Niben261Chr02g1511005/Niben261Chr11g1272002/Niben261Chr19g1483005
BP	GO:0019318	hexose metabolic process	0.493952	0.999988	Niben261Chr19g0560002/Niben261Chr19g0531005/Niben261Chr19g0194012/Niben261Chr18g1177005	Niben261Chr19g0560002/Niben261Chr19g0531005/Niben261Chr19g0194012/Niben261Chr18g1177005	4	1	Niben261Chr19g0560002	3	Niben261Chr19g0531005/Niben261Chr19g0194012/Niben261Chr18g1177005
BP	GO:0072348	sulfur compound transport	0.493952	0.999988	Niben261Chr02g1511005/Niben261Chr11g1272002/Niben261Chr17g0979009/Niben261Chr19g1483005	Niben261Chr02g1511005/Niben261Chr11g1272002/Niben261Chr17g0979009/Niben261Chr19g1483005	4	1	Niben261Chr17g0979009	3	Niben261Chr02g1511005/Niben261Chr11g1272002/Niben261Chr19g1483005
BP	GO:0019439	aromatic compound catabolic process	0.495525	0.999988	Niben261Chr06g1195015/Niben261Chr19g0560002/Niben261Chr05g1331002/Niben261Chr07g1372006/Niben261Chr02g1036005/Niben261Chr10g0871003/Niben261Chr19g1289011/Niben261Chr01g1387006/Niben261Chr13g0528002/Niben261Chr13g1261011/novel.6799/Niben261Scf03882g0000005/Niben261Chr19g1459018/Niben261Chr14g0880011/Niben261Chr02g1335006/Niben261Chr09g0283009/Niben261Chr10g1200001/Niben261Chr04g1072011	Niben261Chr06g1195015/Niben261Chr19g0560002/Niben261Chr05g1331002/Niben261Chr07g1372006/Niben261Chr02g1036005/Niben261Chr10g0871003/Niben261Chr19g1289011/Niben261Chr01g1387006/Niben261Chr13g0528002/Niben261Chr13g1261011/-/Niben261Scf03882g0000005/Niben261Chr19g1459018/Niben261Chr14g0880011/Niben261Chr02g1335006/Niben261Chr09g0283009/Niben261Chr10g1200001/Niben261Chr04g1072011	18	11	Niben261Chr19g0560002/Niben261Chr07g1372006/Niben261Chr02g1036005/Niben261Chr10g0871003/Niben261Chr19g1289011/Niben261Chr01g1387006/Niben261Chr13g1261011/Niben261Chr19g1459018/Niben261Chr02g1335006/Niben261Chr09g0283009/Niben261Chr04g1072011	7	Niben261Chr06g1195015/Niben261Chr05g1331002/Niben261Chr13g0528002/novel.6799/Niben261Scf03882g0000005/Niben261Chr14g0880011/Niben261Chr10g1200001
BP	GO:1901361	organic cyclic compound catabolic process	0.495525	0.999988	Niben261Chr06g1195015/Niben261Chr19g0560002/Niben261Chr05g1331002/Niben261Chr07g1372006/Niben261Chr02g1036005/Niben261Chr10g0871003/Niben261Chr19g1289011/Niben261Chr01g1387006/Niben261Chr13g0528002/Niben261Chr13g1261011/novel.6799/Niben261Scf03882g0000005/Niben261Chr19g1459018/Niben261Chr14g0880011/Niben261Chr02g1335006/Niben261Chr09g0283009/Niben261Chr10g1200001/Niben261Chr04g1072011	Niben261Chr06g1195015/Niben261Chr19g0560002/Niben261Chr05g1331002/Niben261Chr07g1372006/Niben261Chr02g1036005/Niben261Chr10g0871003/Niben261Chr19g1289011/Niben261Chr01g1387006/Niben261Chr13g0528002/Niben261Chr13g1261011/-/Niben261Scf03882g0000005/Niben261Chr19g1459018/Niben261Chr14g0880011/Niben261Chr02g1335006/Niben261Chr09g0283009/Niben261Chr10g1200001/Niben261Chr04g1072011	18	11	Niben261Chr19g0560002/Niben261Chr07g1372006/Niben261Chr02g1036005/Niben261Chr10g0871003/Niben261Chr19g1289011/Niben261Chr01g1387006/Niben261Chr13g1261011/Niben261Chr19g1459018/Niben261Chr02g1335006/Niben261Chr09g0283009/Niben261Chr04g1072011	7	Niben261Chr06g1195015/Niben261Chr05g1331002/Niben261Chr13g0528002/novel.6799/Niben261Scf03882g0000005/Niben261Chr14g0880011/Niben261Chr10g1200001
BP	GO:0006367	transcription initiation from RNA polymerase II promoter	0.500718	0.999988	Niben261Chr19g0505017/Niben261Chr02g1400005/Niben261Chr10g0244015	Niben261Chr19g0505017/Niben261Chr02g1400005/Niben261Chr10g0244015	3	1	Niben261Chr02g1400005	2	Niben261Chr19g0505017/Niben261Chr10g0244015
BP	GO:0006739	NADP metabolic process	0.500718	0.999988	novel.1089/Niben261Chr17g1501005/Niben261Chr04g0241002	-/Niben261Chr17g1501005/Niben261Chr04g0241002	3	1	novel.1089	2	Niben261Chr17g1501005/Niben261Chr04g0241002
BP	GO:0009117	nucleotide metabolic process	0.500951	0.999988	novel.1089/Niben261Chr19g1477007/novel.1618/Niben261Chr03g1190017/Niben261Chr02g0281001/novel.153/Niben261Chr02g1506012/novel.4203/Niben261Chr07g0013003/Niben261Chr19g0560002/Niben261Chr17g0123004/novel.9188/Niben261Chr01g0946020/Niben261Chr02g1036005/Niben261Chr10g0871003/Niben261Chr19g1289011/Niben261Chr14g0101001/Niben261Chr01g1387006/Niben261Chr13g1261011/novel.8394/novel.6799/Niben261Scf0388…	-/Niben261Chr19g1477007/-/Niben261Chr03g1190017/Niben261Chr02g0281001/-/Niben261Chr02g1506012/-/Niben261Chr07g0013003/Niben261Chr19g0560002/Niben261Chr17g0123004/-/Niben261Chr01g0946020/Niben261Chr02g1036005/Niben261Chr10g0871003/Niben261Chr19g1289011/Niben261Chr14g0101001/Niben261Chr01g1387006/Niben261Chr13g1261011/-/-/Niben261Scf03882g0000005/Niben261Chr17g1501005/Niben261Chr11g0720002/Niben261…	34	25	novel.1089/Niben261Chr19g1477007/novel.1618/Niben261Chr03g1190017/Niben261Chr02g0281001/novel.153/Niben261Chr02g1506012/novel.4203/Niben261Chr07g0013003/Niben261Chr19g0560002/Niben261Chr17g0123004/novel.9188/Niben261Chr01g0946020/Niben261Chr02g1036005/Niben261Chr10g0871003/Niben261Chr19g1289011/Niben261Chr14g0101001/Niben261Chr01g1387006/Niben261Chr13g1261011/novel.8394/Niben261Chr19g1459018/Nibe…	9	novel.6799/Niben261Scf03882g0000005/Niben261Chr17g1501005/Niben261Chr11g0720002/Niben261Chr15g1040004/novel.4315/Niben261Chr07g0828009/Niben261Chr07g0999019/Niben261Chr04g0241002
BP	GO:0009123	nucleoside monophosphate metabolic process	0.504179	0.999988	novel.1618/Niben261Chr03g1190017/Niben261Chr02g0281001/novel.153/novel.4203/Niben261Chr07g0013003/Niben261Chr19g0560002/Niben261Chr17g0123004/novel.9188/Niben261Chr01g0946020/Niben261Chr02g1036005/Niben261Chr10g0871003/Niben261Chr19g1289011/Niben261Chr14g0101001/Niben261Chr01g1387006/Niben261Chr13g1261011/novel.8394/novel.6799/Niben261Scf03882g0000005/Niben261Chr19g1459018/novel.4315/Niben261Chr1…	-/Niben261Chr03g1190017/Niben261Chr02g0281001/-/-/Niben261Chr07g0013003/Niben261Chr19g0560002/Niben261Chr17g0123004/-/Niben261Chr01g0946020/Niben261Chr02g1036005/Niben261Chr10g0871003/Niben261Chr19g1289011/Niben261Chr14g0101001/Niben261Chr01g1387006/Niben261Chr13g1261011/-/-/Niben261Scf03882g0000005/Niben261Chr19g1459018/-/Niben261Chr14g1018015/-/Niben261Chr02g1335006	24	21	novel.1618/Niben261Chr03g1190017/Niben261Chr02g0281001/novel.153/novel.4203/Niben261Chr07g0013003/Niben261Chr19g0560002/Niben261Chr17g0123004/novel.9188/Niben261Chr01g0946020/Niben261Chr02g1036005/Niben261Chr10g0871003/Niben261Chr19g1289011/Niben261Chr14g0101001/Niben261Chr01g1387006/Niben261Chr13g1261011/novel.8394/Niben261Chr19g1459018/Niben261Chr14g1018015/novel.2013/Niben261Chr02g1335006	3	novel.6799/Niben261Scf03882g0000005/novel.4315
BP	GO:0009126	purine nucleoside monophosphate metabolic process	0.504179	0.999988	novel.1618/Niben261Chr03g1190017/Niben261Chr02g0281001/novel.153/novel.4203/Niben261Chr07g0013003/Niben261Chr19g0560002/Niben261Chr17g0123004/novel.9188/Niben261Chr01g0946020/Niben261Chr02g1036005/Niben261Chr10g0871003/Niben261Chr19g1289011/Niben261Chr14g0101001/Niben261Chr01g1387006/Niben261Chr13g1261011/novel.8394/novel.6799/Niben261Scf03882g0000005/Niben261Chr19g1459018/novel.4315/Niben261Chr1…	-/Niben261Chr03g1190017/Niben261Chr02g0281001/-/-/Niben261Chr07g0013003/Niben261Chr19g0560002/Niben261Chr17g0123004/-/Niben261Chr01g0946020/Niben261Chr02g1036005/Niben261Chr10g0871003/Niben261Chr19g1289011/Niben261Chr14g0101001/Niben261Chr01g1387006/Niben261Chr13g1261011/-/-/Niben261Scf03882g0000005/Niben261Chr19g1459018/-/Niben261Chr14g1018015/-/Niben261Chr02g1335006	24	21	novel.1618/Niben261Chr03g1190017/Niben261Chr02g0281001/novel.153/novel.4203/Niben261Chr07g0013003/Niben261Chr19g0560002/Niben261Chr17g0123004/novel.9188/Niben261Chr01g0946020/Niben261Chr02g1036005/Niben261Chr10g0871003/Niben261Chr19g1289011/Niben261Chr14g0101001/Niben261Chr01g1387006/Niben261Chr13g1261011/novel.8394/Niben261Chr19g1459018/Niben261Chr14g1018015/novel.2013/Niben261Chr02g1335006	3	novel.6799/Niben261Scf03882g0000005/novel.4315
BP	GO:0009161	ribonucleoside monophosphate metabolic process	0.504179	0.999988	novel.1618/Niben261Chr03g1190017/Niben261Chr02g0281001/novel.153/novel.4203/Niben261Chr07g0013003/Niben261Chr19g0560002/Niben261Chr17g0123004/novel.9188/Niben261Chr01g0946020/Niben261Chr02g1036005/Niben261Chr10g0871003/Niben261Chr19g1289011/Niben261Chr14g0101001/Niben261Chr01g1387006/Niben261Chr13g1261011/novel.8394/novel.6799/Niben261Scf03882g0000005/Niben261Chr19g1459018/novel.4315/Niben261Chr1…	-/Niben261Chr03g1190017/Niben261Chr02g0281001/-/-/Niben261Chr07g0013003/Niben261Chr19g0560002/Niben261Chr17g0123004/-/Niben261Chr01g0946020/Niben261Chr02g1036005/Niben261Chr10g0871003/Niben261Chr19g1289011/Niben261Chr14g0101001/Niben261Chr01g1387006/Niben261Chr13g1261011/-/-/Niben261Scf03882g0000005/Niben261Chr19g1459018/-/Niben261Chr14g1018015/-/Niben261Chr02g1335006	24	21	novel.1618/Niben261Chr03g1190017/Niben261Chr02g0281001/novel.153/novel.4203/Niben261Chr07g0013003/Niben261Chr19g0560002/Niben261Chr17g0123004/novel.9188/Niben261Chr01g0946020/Niben261Chr02g1036005/Niben261Chr10g0871003/Niben261Chr19g1289011/Niben261Chr14g0101001/Niben261Chr01g1387006/Niben261Chr13g1261011/novel.8394/Niben261Chr19g1459018/Niben261Chr14g1018015/novel.2013/Niben261Chr02g1335006	3	novel.6799/Niben261Scf03882g0000005/novel.4315
BP	GO:0009167	purine ribonucleoside monophosphate metabolic process	0.504179	0.999988	novel.1618/Niben261Chr03g1190017/Niben261Chr02g0281001/novel.153/novel.4203/Niben261Chr07g0013003/Niben261Chr19g0560002/Niben261Chr17g0123004/novel.9188/Niben261Chr01g0946020/Niben261Chr02g1036005/Niben261Chr10g0871003/Niben261Chr19g1289011/Niben261Chr14g0101001/Niben261Chr01g1387006/Niben261Chr13g1261011/novel.8394/novel.6799/Niben261Scf03882g0000005/Niben261Chr19g1459018/novel.4315/Niben261Chr1…	-/Niben261Chr03g1190017/Niben261Chr02g0281001/-/-/Niben261Chr07g0013003/Niben261Chr19g0560002/Niben261Chr17g0123004/-/Niben261Chr01g0946020/Niben261Chr02g1036005/Niben261Chr10g0871003/Niben261Chr19g1289011/Niben261Chr14g0101001/Niben261Chr01g1387006/Niben261Chr13g1261011/-/-/Niben261Scf03882g0000005/Niben261Chr19g1459018/-/Niben261Chr14g1018015/-/Niben261Chr02g1335006	24	21	novel.1618/Niben261Chr03g1190017/Niben261Chr02g0281001/novel.153/novel.4203/Niben261Chr07g0013003/Niben261Chr19g0560002/Niben261Chr17g0123004/novel.9188/Niben261Chr01g0946020/Niben261Chr02g1036005/Niben261Chr10g0871003/Niben261Chr19g1289011/Niben261Chr14g0101001/Niben261Chr01g1387006/Niben261Chr13g1261011/novel.8394/Niben261Chr19g1459018/Niben261Chr14g1018015/novel.2013/Niben261Chr02g1335006	3	novel.6799/Niben261Scf03882g0000005/novel.4315
BP	GO:0009150	purine ribonucleotide metabolic process	0.507726	0.999988	novel.1618/Niben261Chr03g1190017/Niben261Chr02g0281001/novel.153/novel.4203/Niben261Chr07g0013003/Niben261Chr19g0560002/Niben261Chr17g0123004/novel.9188/Niben261Chr01g0946020/Niben261Chr02g1036005/Niben261Chr10g0871003/Niben261Chr19g1289011/Niben261Chr14g0101001/Niben261Chr01g1387006/Niben261Chr13g1261011/novel.8394/novel.6799/Niben261Scf03882g0000005/Niben261Chr11g0720002/Niben261Chr15g1040004/N…	-/Niben261Chr03g1190017/Niben261Chr02g0281001/-/-/Niben261Chr07g0013003/Niben261Chr19g0560002/Niben261Chr17g0123004/-/Niben261Chr01g0946020/Niben261Chr02g1036005/Niben261Chr10g0871003/Niben261Chr19g1289011/Niben261Chr14g0101001/Niben261Chr01g1387006/Niben261Chr13g1261011/-/-/Niben261Scf03882g0000005/Niben261Chr11g0720002/Niben261Chr15g1040004/Niben261Chr19g1459018/-/Niben261Chr14g1018015/-/Niben2…	27	21	novel.1618/Niben261Chr03g1190017/Niben261Chr02g0281001/novel.153/novel.4203/Niben261Chr07g0013003/Niben261Chr19g0560002/Niben261Chr17g0123004/novel.9188/Niben261Chr01g0946020/Niben261Chr02g1036005/Niben261Chr10g0871003/Niben261Chr19g1289011/Niben261Chr14g0101001/Niben261Chr01g1387006/Niben261Chr13g1261011/novel.8394/Niben261Chr19g1459018/Niben261Chr14g1018015/novel.2013/Niben261Chr02g1335006	6	novel.6799/Niben261Scf03882g0000005/Niben261Chr11g0720002/Niben261Chr15g1040004/novel.4315/Niben261Chr07g0828009
BP	GO:0009259	ribonucleotide metabolic process	0.507726	0.999988	novel.1618/Niben261Chr03g1190017/Niben261Chr02g0281001/novel.153/novel.4203/Niben261Chr07g0013003/Niben261Chr19g0560002/Niben261Chr17g0123004/novel.9188/Niben261Chr01g0946020/Niben261Chr02g1036005/Niben261Chr10g0871003/Niben261Chr19g1289011/Niben261Chr14g0101001/Niben261Chr01g1387006/Niben261Chr13g1261011/novel.8394/novel.6799/Niben261Scf03882g0000005/Niben261Chr11g0720002/Niben261Chr15g1040004/N…	-/Niben261Chr03g1190017/Niben261Chr02g0281001/-/-/Niben261Chr07g0013003/Niben261Chr19g0560002/Niben261Chr17g0123004/-/Niben261Chr01g0946020/Niben261Chr02g1036005/Niben261Chr10g0871003/Niben261Chr19g1289011/Niben261Chr14g0101001/Niben261Chr01g1387006/Niben261Chr13g1261011/-/-/Niben261Scf03882g0000005/Niben261Chr11g0720002/Niben261Chr15g1040004/Niben261Chr19g1459018/-/Niben261Chr14g1018015/-/Niben2…	27	21	novel.1618/Niben261Chr03g1190017/Niben261Chr02g0281001/novel.153/novel.4203/Niben261Chr07g0013003/Niben261Chr19g0560002/Niben261Chr17g0123004/novel.9188/Niben261Chr01g0946020/Niben261Chr02g1036005/Niben261Chr10g0871003/Niben261Chr19g1289011/Niben261Chr14g0101001/Niben261Chr01g1387006/Niben261Chr13g1261011/novel.8394/Niben261Chr19g1459018/Niben261Chr14g1018015/novel.2013/Niben261Chr02g1335006	6	novel.6799/Niben261Scf03882g0000005/Niben261Chr11g0720002/Niben261Chr15g1040004/novel.4315/Niben261Chr07g0828009
BP	GO:0006720	isoprenoid metabolic process	0.509274	0.999988	Niben261Chr14g1478020/Niben261Chr12g0492008/Niben261Chr16g0085005/Niben261Chr06g0099008/Niben261Chr14g1377011/Niben261Chr03g0054002	Niben261Chr14g1478020/Niben261Chr12g0492008/Niben261Chr16g0085005/Niben261Chr06g0099008/Niben261Chr14g1377011/Niben261Chr03g0054002	6	5	Niben261Chr14g1478020/Niben261Chr12g0492008/Niben261Chr16g0085005/Niben261Chr06g0099008/Niben261Chr03g0054002	1	Niben261Chr14g1377011
BP	GO:0006568	tryptophan metabolic process	0.510073	0.999988	Niben261Chr07g1372006/Niben261Chr03g0223008	Niben261Chr07g1372006/Niben261Chr03g0223008	2	2	Niben261Chr07g1372006/Niben261Chr03g0223008	0
BP	GO:0006586	indolalkylamine metabolic process	0.510073	0.999988	Niben261Chr07g1372006/Niben261Chr03g0223008	Niben261Chr07g1372006/Niben261Chr03g0223008	2	2	Niben261Chr07g1372006/Niben261Chr03g0223008	0
BP	GO:0007031	peroxisome organization	0.510073	0.999988	Niben261Chr05g0322001/Niben261Chr09g0034006	Niben261Chr05g0322001/Niben261Chr09g0034006	2	0		2	Niben261Chr05g0322001/Niben261Chr09g0034006
BP	GO:0042430	indole-containing compound metabolic process	0.510073	0.999988	Niben261Chr07g1372006/Niben261Chr03g0223008	Niben261Chr07g1372006/Niben261Chr03g0223008	2	2	Niben261Chr07g1372006/Niben261Chr03g0223008	0
BP	GO:0006163	purine nucleotide metabolic process	0.516409	0.999988	novel.1618/Niben261Chr03g1190017/Niben261Chr02g0281001/novel.153/novel.4203/Niben261Chr07g0013003/Niben261Chr19g0560002/Niben261Chr17g0123004/novel.9188/Niben261Chr01g0946020/Niben261Chr02g1036005/Niben261Chr10g0871003/Niben261Chr19g1289011/Niben261Chr14g0101001/Niben261Chr01g1387006/Niben261Chr13g1261011/novel.8394/novel.6799/Niben261Scf03882g0000005/Niben261Chr11g0720002/Niben261Chr15g1040004/N…	-/Niben261Chr03g1190017/Niben261Chr02g0281001/-/-/Niben261Chr07g0013003/Niben261Chr19g0560002/Niben261Chr17g0123004/-/Niben261Chr01g0946020/Niben261Chr02g1036005/Niben261Chr10g0871003/Niben261Chr19g1289011/Niben261Chr14g0101001/Niben261Chr01g1387006/Niben261Chr13g1261011/-/-/Niben261Scf03882g0000005/Niben261Chr11g0720002/Niben261Chr15g1040004/Niben261Chr19g1459018/-/Niben261Chr14g1018015/-/Niben2…	28	22	novel.1618/Niben261Chr03g1190017/Niben261Chr02g0281001/novel.153/novel.4203/Niben261Chr07g0013003/Niben261Chr19g0560002/Niben261Chr17g0123004/novel.9188/Niben261Chr01g0946020/Niben261Chr02g1036005/Niben261Chr10g0871003/Niben261Chr19g1289011/Niben261Chr14g0101001/Niben261Chr01g1387006/Niben261Chr13g1261011/novel.8394/Niben261Chr19g1459018/Niben261Chr14g1018015/novel.2013/Niben261Chr02g1335006/Nibe…	6	novel.6799/Niben261Scf03882g0000005/Niben261Chr11g0720002/Niben261Chr15g1040004/novel.4315/Niben261Chr07g0828009
BP	GO:1902600	proton transmembrane transport	0.520199	0.999988	Niben261Chr03g1190017/Niben261Chr02g0281001/Niben261Chr03g0126002/novel.4203/novel.8522/Niben261Chr07g0013003/Niben261Chr19g0634002/Niben261Chr14g0597016/Niben261Chr15g0658003/Niben261Chr17g0123004/Niben261Chr11g0625002/Niben261Chr18g0554008/Niben261Chr01g0946020/Niben261Chr14g0101001/novel.3225/Niben261Chr08g0142009/novel.8394/novel.4315/Niben261Chr14g1018015	Niben261Chr03g1190017/Niben261Chr02g0281001/Niben261Chr03g0126002/-/-/Niben261Chr07g0013003/Niben261Chr19g0634002/Niben261Chr14g0597016/Niben261Chr15g0658003/Niben261Chr17g0123004/Niben261Chr11g0625002/Niben261Chr18g0554008/Niben261Chr01g0946020/Niben261Chr14g0101001/-/Niben261Chr08g0142009/-/-/Niben261Chr14g1018015	19	17	Niben261Chr03g1190017/Niben261Chr02g0281001/Niben261Chr03g0126002/novel.4203/novel.8522/Niben261Chr07g0013003/Niben261Chr19g0634002/Niben261Chr14g0597016/Niben261Chr15g0658003/Niben261Chr17g0123004/Niben261Chr11g0625002/Niben261Chr18g0554008/Niben261Chr01g0946020/Niben261Chr14g0101001/novel.3225/novel.8394/Niben261Chr14g1018015	2	Niben261Chr08g0142009/novel.4315
BP	GO:0006333	chromatin assembly or disassembly	0.52638	0.999988	Niben261Chr19g0742006/Niben261Chr08g0104005/Niben261Chr13g1058017/Niben261Chr03g1514001/Niben261Chr06g0476005/Niben261Chr09g1256012/Niben261Chr02g1272004	Niben261Chr19g0742006/Niben261Chr08g0104005/Niben261Chr13g1058017/Niben261Chr03g1514001/Niben261Chr06g0476005/Niben261Chr09g1256012/Niben261Chr02g1272004	7	4	Niben261Chr19g0742006/Niben261Chr13g1058017/Niben261Chr03g1514001/Niben261Chr02g1272004	3	Niben261Chr08g0104005/Niben261Chr06g0476005/Niben261Chr09g1256012
BP	GO:0065004	protein-DNA complex assembly	0.52638	0.999988	Niben261Chr19g0742006/Niben261Chr08g0104005/Niben261Chr13g1058017/Niben261Chr03g1514001/Niben261Chr06g0476005/Niben261Chr09g1256012/Niben261Chr02g1272004	Niben261Chr19g0742006/Niben261Chr08g0104005/Niben261Chr13g1058017/Niben261Chr03g1514001/Niben261Chr06g0476005/Niben261Chr09g1256012/Niben261Chr02g1272004	7	4	Niben261Chr19g0742006/Niben261Chr13g1058017/Niben261Chr03g1514001/Niben261Chr02g1272004	3	Niben261Chr08g0104005/Niben261Chr06g0476005/Niben261Chr09g1256012
BP	GO:0044262	cellular carbohydrate metabolic process	0.532102	0.999988	novel.8333/Niben261Chr11g0086021/Niben261Chr09g0616013/Niben261Chr08g0369023/Niben261Chr05g0922004/Niben261Chr19g1350001/Niben261Chr06g0703002/novel.3866/Niben261Chr01g0179010/Niben261Chr17g0784005/Niben261Chr09g0663013/Niben261Chr16g0523008/Niben261Chr07g0410003/Niben261Chr12g0745001/novel.3151/Niben261Chr11g0910002/Niben261Chr08g0289003/Niben261Chr11g1292012/Niben261Chr08g1105005/Niben261Chr03g…	-/Niben261Chr11g0086021/Niben261Chr09g0616013/Niben261Chr08g0369023/Niben261Chr05g0922004/Niben261Chr19g1350001/Niben261Chr06g0703002/-/Niben261Chr01g0179010/Niben261Chr17g0784005/Niben261Chr09g0663013/Niben261Chr16g0523008/Niben261Chr07g0410003/Niben261Chr12g0745001/-/Niben261Chr11g0910002/Niben261Chr08g0289003/Niben261Chr11g1292012/Niben261Chr08g1105005/Niben261Chr03g0455016/Niben261Chr19g09120…	23	4	Niben261Chr19g1350001/Niben261Chr17g0784005/Niben261Chr11g0910002/Niben261Chr08g1105005	19	novel.8333/Niben261Chr11g0086021/Niben261Chr09g0616013/Niben261Chr08g0369023/Niben261Chr05g0922004/Niben261Chr06g0703002/novel.3866/Niben261Chr01g0179010/Niben261Chr09g0663013/Niben261Chr16g0523008/Niben261Chr07g0410003/Niben261Chr12g0745001/novel.3151/Niben261Chr08g0289003/Niben261Chr11g1292012/Niben261Chr03g0455016/Niben261Chr19g0912001/Niben261Chr02g0764002/Niben261Chr07g0084003
BP	GO:0019362	pyridine nucleotide metabolic process	0.536561	0.999988	novel.1089/Niben261Chr19g1477007/Niben261Chr02g1506012/Niben261Chr19g0560002/Niben261Chr02g1036005/Niben261Chr10g0871003/Niben261Chr19g1289011/Niben261Chr01g1387006/Niben261Chr13g1261011/novel.6799/Niben261Scf03882g0000005/Niben261Chr17g1501005/Niben261Chr19g1459018/Niben261Chr02g1335006/Niben261Chr04g0241002	-/Niben261Chr19g1477007/Niben261Chr02g1506012/Niben261Chr19g0560002/Niben261Chr02g1036005/Niben261Chr10g0871003/Niben261Chr19g1289011/Niben261Chr01g1387006/Niben261Chr13g1261011/-/Niben261Scf03882g0000005/Niben261Chr17g1501005/Niben261Chr19g1459018/Niben261Chr02g1335006/Niben261Chr04g0241002	15	11	novel.1089/Niben261Chr19g1477007/Niben261Chr02g1506012/Niben261Chr19g0560002/Niben261Chr02g1036005/Niben261Chr10g0871003/Niben261Chr19g1289011/Niben261Chr01g1387006/Niben261Chr13g1261011/Niben261Chr19g1459018/Niben261Chr02g1335006	4	novel.6799/Niben261Scf03882g0000005/Niben261Chr17g1501005/Niben261Chr04g0241002
BP	GO:0046496	nicotinamide nucleotide metabolic process	0.536561	0.999988	novel.1089/Niben261Chr19g1477007/Niben261Chr02g1506012/Niben261Chr19g0560002/Niben261Chr02g1036005/Niben261Chr10g0871003/Niben261Chr19g1289011/Niben261Chr01g1387006/Niben261Chr13g1261011/novel.6799/Niben261Scf03882g0000005/Niben261Chr17g1501005/Niben261Chr19g1459018/Niben261Chr02g1335006/Niben261Chr04g0241002	-/Niben261Chr19g1477007/Niben261Chr02g1506012/Niben261Chr19g0560002/Niben261Chr02g1036005/Niben261Chr10g0871003/Niben261Chr19g1289011/Niben261Chr01g1387006/Niben261Chr13g1261011/-/Niben261Scf03882g0000005/Niben261Chr17g1501005/Niben261Chr19g1459018/Niben261Chr02g1335006/Niben261Chr04g0241002	15	11	novel.1089/Niben261Chr19g1477007/Niben261Chr02g1506012/Niben261Chr19g0560002/Niben261Chr02g1036005/Niben261Chr10g0871003/Niben261Chr19g1289011/Niben261Chr01g1387006/Niben261Chr13g1261011/Niben261Chr19g1459018/Niben261Chr02g1335006	4	novel.6799/Niben261Scf03882g0000005/Niben261Chr17g1501005/Niben261Chr04g0241002
BP	GO:0010876	lipid localization	0.536776	0.999988	Niben261Chr11g0003003/Niben261Chr12g0962010/Niben261Chr19g0019007	Niben261Chr11g0003003/Niben261Chr12g0962010/Niben261Chr19g0019007	3	3	Niben261Chr11g0003003/Niben261Chr12g0962010/Niben261Chr19g0019007	0
BP	GO:0033865	nucleoside bisphosphate metabolic process	0.536776	0.999988	Niben261Chr11g0720002/Niben261Chr15g1040004/Niben261Chr07g0828009	Niben261Chr11g0720002/Niben261Chr15g1040004/Niben261Chr07g0828009	3	0		3	Niben261Chr11g0720002/Niben261Chr15g1040004/Niben261Chr07g0828009
BP	GO:0033875	ribonucleoside bisphosphate metabolic process	0.536776	0.999988	Niben261Chr11g0720002/Niben261Chr15g1040004/Niben261Chr07g0828009	Niben261Chr11g0720002/Niben261Chr15g1040004/Niben261Chr07g0828009	3	0		3	Niben261Chr11g0720002/Niben261Chr15g1040004/Niben261Chr07g0828009
BP	GO:0034032	purine nucleoside bisphosphate metabolic process	0.536776	0.999988	Niben261Chr11g0720002/Niben261Chr15g1040004/Niben261Chr07g0828009	Niben261Chr11g0720002/Niben261Chr15g1040004/Niben261Chr07g0828009	3	0		3	Niben261Chr11g0720002/Niben261Chr15g1040004/Niben261Chr07g0828009
BP	GO:0006754	ATP biosynthetic process	0.543339	0.999988	Niben261Chr03g1190017/Niben261Chr02g0281001/novel.4203/Niben261Chr07g0013003/Niben261Chr19g0560002/Niben261Chr17g0123004/Niben261Chr01g0946020/Niben261Chr02g1036005/Niben261Chr10g0871003/Niben261Chr19g1289011/Niben261Chr14g0101001/Niben261Chr01g1387006/Niben261Chr13g1261011/novel.8394/novel.6799/Niben261Scf03882g0000005/Niben261Chr19g1459018/novel.4315/Niben261Chr14g1018015/Niben261Chr02g1335006	Niben261Chr03g1190017/Niben261Chr02g0281001/-/Niben261Chr07g0013003/Niben261Chr19g0560002/Niben261Chr17g0123004/Niben261Chr01g0946020/Niben261Chr02g1036005/Niben261Chr10g0871003/Niben261Chr19g1289011/Niben261Chr14g0101001/Niben261Chr01g1387006/Niben261Chr13g1261011/-/-/Niben261Scf03882g0000005/Niben261Chr19g1459018/-/Niben261Chr14g1018015/Niben261Chr02g1335006	20	17	Niben261Chr03g1190017/Niben261Chr02g0281001/novel.4203/Niben261Chr07g0013003/Niben261Chr19g0560002/Niben261Chr17g0123004/Niben261Chr01g0946020/Niben261Chr02g1036005/Niben261Chr10g0871003/Niben261Chr19g1289011/Niben261Chr14g0101001/Niben261Chr01g1387006/Niben261Chr13g1261011/novel.8394/Niben261Chr19g1459018/Niben261Chr14g1018015/Niben261Chr02g1335006	3	novel.6799/Niben261Scf03882g0000005/novel.4315
BP	GO:0009142	nucleoside triphosphate biosynthetic process	0.543339	0.999988	Niben261Chr03g1190017/Niben261Chr02g0281001/novel.4203/Niben261Chr07g0013003/Niben261Chr19g0560002/Niben261Chr17g0123004/Niben261Chr01g0946020/Niben261Chr02g1036005/Niben261Chr10g0871003/Niben261Chr19g1289011/Niben261Chr14g0101001/Niben261Chr01g1387006/Niben261Chr13g1261011/novel.8394/novel.6799/Niben261Scf03882g0000005/Niben261Chr19g1459018/novel.4315/Niben261Chr14g1018015/Niben261Chr02g1335006	Niben261Chr03g1190017/Niben261Chr02g0281001/-/Niben261Chr07g0013003/Niben261Chr19g0560002/Niben261Chr17g0123004/Niben261Chr01g0946020/Niben261Chr02g1036005/Niben261Chr10g0871003/Niben261Chr19g1289011/Niben261Chr14g0101001/Niben261Chr01g1387006/Niben261Chr13g1261011/-/-/Niben261Scf03882g0000005/Niben261Chr19g1459018/-/Niben261Chr14g1018015/Niben261Chr02g1335006	20	17	Niben261Chr03g1190017/Niben261Chr02g0281001/novel.4203/Niben261Chr07g0013003/Niben261Chr19g0560002/Niben261Chr17g0123004/Niben261Chr01g0946020/Niben261Chr02g1036005/Niben261Chr10g0871003/Niben261Chr19g1289011/Niben261Chr14g0101001/Niben261Chr01g1387006/Niben261Chr13g1261011/novel.8394/Niben261Chr19g1459018/Niben261Chr14g1018015/Niben261Chr02g1335006	3	novel.6799/Niben261Scf03882g0000005/novel.4315
BP	GO:0009145	purine nucleoside triphosphate biosynthetic process	0.543339	0.999988	Niben261Chr03g1190017/Niben261Chr02g0281001/novel.4203/Niben261Chr07g0013003/Niben261Chr19g0560002/Niben261Chr17g0123004/Niben261Chr01g0946020/Niben261Chr02g1036005/Niben261Chr10g0871003/Niben261Chr19g1289011/Niben261Chr14g0101001/Niben261Chr01g1387006/Niben261Chr13g1261011/novel.8394/novel.6799/Niben261Scf03882g0000005/Niben261Chr19g1459018/novel.4315/Niben261Chr14g1018015/Niben261Chr02g1335006	Niben261Chr03g1190017/Niben261Chr02g0281001/-/Niben261Chr07g0013003/Niben261Chr19g0560002/Niben261Chr17g0123004/Niben261Chr01g0946020/Niben261Chr02g1036005/Niben261Chr10g0871003/Niben261Chr19g1289011/Niben261Chr14g0101001/Niben261Chr01g1387006/Niben261Chr13g1261011/-/-/Niben261Scf03882g0000005/Niben261Chr19g1459018/-/Niben261Chr14g1018015/Niben261Chr02g1335006	20	17	Niben261Chr03g1190017/Niben261Chr02g0281001/novel.4203/Niben261Chr07g0013003/Niben261Chr19g0560002/Niben261Chr17g0123004/Niben261Chr01g0946020/Niben261Chr02g1036005/Niben261Chr10g0871003/Niben261Chr19g1289011/Niben261Chr14g0101001/Niben261Chr01g1387006/Niben261Chr13g1261011/novel.8394/Niben261Chr19g1459018/Niben261Chr14g1018015/Niben261Chr02g1335006	3	novel.6799/Niben261Scf03882g0000005/novel.4315
BP	GO:0009201	ribonucleoside triphosphate biosynthetic process	0.543339	0.999988	Niben261Chr03g1190017/Niben261Chr02g0281001/novel.4203/Niben261Chr07g0013003/Niben261Chr19g0560002/Niben261Chr17g0123004/Niben261Chr01g0946020/Niben261Chr02g1036005/Niben261Chr10g0871003/Niben261Chr19g1289011/Niben261Chr14g0101001/Niben261Chr01g1387006/Niben261Chr13g1261011/novel.8394/novel.6799/Niben261Scf03882g0000005/Niben261Chr19g1459018/novel.4315/Niben261Chr14g1018015/Niben261Chr02g1335006	Niben261Chr03g1190017/Niben261Chr02g0281001/-/Niben261Chr07g0013003/Niben261Chr19g0560002/Niben261Chr17g0123004/Niben261Chr01g0946020/Niben261Chr02g1036005/Niben261Chr10g0871003/Niben261Chr19g1289011/Niben261Chr14g0101001/Niben261Chr01g1387006/Niben261Chr13g1261011/-/-/Niben261Scf03882g0000005/Niben261Chr19g1459018/-/Niben261Chr14g1018015/Niben261Chr02g1335006	20	17	Niben261Chr03g1190017/Niben261Chr02g0281001/novel.4203/Niben261Chr07g0013003/Niben261Chr19g0560002/Niben261Chr17g0123004/Niben261Chr01g0946020/Niben261Chr02g1036005/Niben261Chr10g0871003/Niben261Chr19g1289011/Niben261Chr14g0101001/Niben261Chr01g1387006/Niben261Chr13g1261011/novel.8394/Niben261Chr19g1459018/Niben261Chr14g1018015/Niben261Chr02g1335006	3	novel.6799/Niben261Scf03882g0000005/novel.4315
BP	GO:0009206	purine ribonucleoside triphosphate biosynthetic process	0.543339	0.999988	Niben261Chr03g1190017/Niben261Chr02g0281001/novel.4203/Niben261Chr07g0013003/Niben261Chr19g0560002/Niben261Chr17g0123004/Niben261Chr01g0946020/Niben261Chr02g1036005/Niben261Chr10g0871003/Niben261Chr19g1289011/Niben261Chr14g0101001/Niben261Chr01g1387006/Niben261Chr13g1261011/novel.8394/novel.6799/Niben261Scf03882g0000005/Niben261Chr19g1459018/novel.4315/Niben261Chr14g1018015/Niben261Chr02g1335006	Niben261Chr03g1190017/Niben261Chr02g0281001/-/Niben261Chr07g0013003/Niben261Chr19g0560002/Niben261Chr17g0123004/Niben261Chr01g0946020/Niben261Chr02g1036005/Niben261Chr10g0871003/Niben261Chr19g1289011/Niben261Chr14g0101001/Niben261Chr01g1387006/Niben261Chr13g1261011/-/-/Niben261Scf03882g0000005/Niben261Chr19g1459018/-/Niben261Chr14g1018015/Niben261Chr02g1335006	20	17	Niben261Chr03g1190017/Niben261Chr02g0281001/novel.4203/Niben261Chr07g0013003/Niben261Chr19g0560002/Niben261Chr17g0123004/Niben261Chr01g0946020/Niben261Chr02g1036005/Niben261Chr10g0871003/Niben261Chr19g1289011/Niben261Chr14g0101001/Niben261Chr01g1387006/Niben261Chr13g1261011/novel.8394/Niben261Chr19g1459018/Niben261Chr14g1018015/Niben261Chr02g1335006	3	novel.6799/Niben261Scf03882g0000005/novel.4315
BP	GO:0071702	organic substance transport	0.552918	0.999988	Niben261Chr12g0410007/Niben261Chr06g0702010/Niben261Chr11g0003003/novel.7256/novel.5432/Niben261Chr19g1400006/novel.7672/Niben261Chr11g0940012/Niben261Chr14g1514016/Niben261Chr10g0371005/Niben261Chr01g1544009/Niben261Chr09g1042004/Niben261Chr16g0778006/Niben261Chr12g0387010/Niben261Chr09g1322007/Niben261Chr12g0962010/Niben261Chr18g0127008/Niben261Chr10g0438018/novel.3990/Niben261Chr18g1372011/Nib…	Niben261Chr12g0410007/Niben261Chr06g0702010/Niben261Chr11g0003003/-/-/Niben261Chr19g1400006/-/Niben261Chr11g0940012/Niben261Chr14g1514016/Niben261Chr10g0371005/Niben261Chr01g1544009/Niben261Chr09g1042004/Niben261Chr16g0778006/Niben261Chr12g0387010/Niben261Chr09g1322007/Niben261Chr12g0962010/Niben261Chr18g0127008/Niben261Chr10g0438018/-/Niben261Chr18g1372011/Niben261Chr08g1246006/Niben261Chr06g081…	44	19	Niben261Chr11g0003003/novel.7256/novel.5432/Niben261Chr19g1400006/Niben261Chr14g1514016/Niben261Chr10g0371005/Niben261Chr01g1544009/Niben261Chr09g1042004/Niben261Chr12g0962010/novel.3990/Niben261Chr06g0816005/Niben261Chr11g1155006/Niben261Chr03g0024006/Niben261Chr06g1094004/Niben261Chr16g0833003/novel.6682/Niben261Chr19g0019007/Niben261Chr12g0370003/Niben261Chr09g0048001	25	Niben261Chr12g0410007/Niben261Chr06g0702010/novel.7672/Niben261Chr11g0940012/Niben261Chr16g0778006/Niben261Chr12g0387010/Niben261Chr09g1322007/Niben261Chr18g0127008/Niben261Chr10g0438018/Niben261Chr18g1372011/Niben261Chr08g1246006/Niben261Chr03g1320001/Niben261Chr18g0501003/Niben261Chr18g0871004/Niben261Chr08g0599022/Niben261Chr08g0408019/Niben261Chr05g0306001/Niben261Chr10g1204003/Niben261Chr04g…
BP	GO:0006575	cellular modified amino acid metabolic process	0.555105	0.999988	novel.8451/Niben261Chr05g0540001/Niben261Chr19g0704006/Niben261Chr04g1507001	-/Niben261Chr05g0540001/Niben261Chr19g0704006/Niben261Chr04g1507001	4	3	novel.8451/Niben261Chr05g0540001/Niben261Chr19g0704006	1	Niben261Chr04g1507001
BP	GO:0006766	vitamin metabolic process	0.555105	0.999988	Niben261Chr04g0442005/Niben261Chr02g1050006/Niben261Chr11g1316016/Niben261Chr14g0808010	Niben261Chr04g0442005/Niben261Chr02g1050006/Niben261Chr11g1316016/Niben261Chr14g0808010	4	4	Niben261Chr04g0442005/Niben261Chr02g1050006/Niben261Chr11g1316016/Niben261Chr14g0808010	0
BP	GO:0006767	water-soluble vitamin metabolic process	0.555105	0.999988	Niben261Chr04g0442005/Niben261Chr02g1050006/Niben261Chr11g1316016/Niben261Chr14g0808010	Niben261Chr04g0442005/Niben261Chr02g1050006/Niben261Chr11g1316016/Niben261Chr14g0808010	4	4	Niben261Chr04g0442005/Niben261Chr02g1050006/Niben261Chr11g1316016/Niben261Chr14g0808010	0
BP	GO:0009110	vitamin biosynthetic process	0.555105	0.999988	Niben261Chr04g0442005/Niben261Chr02g1050006/Niben261Chr11g1316016/Niben261Chr14g0808010	Niben261Chr04g0442005/Niben261Chr02g1050006/Niben261Chr11g1316016/Niben261Chr14g0808010	4	4	Niben261Chr04g0442005/Niben261Chr02g1050006/Niben261Chr11g1316016/Niben261Chr14g0808010	0
BP	GO:0042364	water-soluble vitamin biosynthetic process	0.555105	0.999988	Niben261Chr04g0442005/Niben261Chr02g1050006/Niben261Chr11g1316016/Niben261Chr14g0808010	Niben261Chr04g0442005/Niben261Chr02g1050006/Niben261Chr11g1316016/Niben261Chr14g0808010	4	4	Niben261Chr04g0442005/Niben261Chr02g1050006/Niben261Chr11g1316016/Niben261Chr14g0808010	0
BP	GO:0034220	ion transmembrane transport	0.55724	0.999988	Niben261Chr03g1190017/Niben261Chr02g0281001/novel.7256/Niben261Chr03g0126002/novel.4203/novel.8522/Niben261Chr07g0013003/Niben261Chr19g0634002/Niben261Chr14g0597016/Niben261Chr19g1400006/Niben261Chr15g0658003/Niben261Chr17g0123004/Niben261Chr11g0625002/Niben261Chr18g0554008/Niben261Chr01g0946020/Niben261Chr15g1313001/Niben261Chr09g0797012/Niben261Chr14g0101001/novel.3225/Niben261Chr08g0142009/nov…	Niben261Chr03g1190017/Niben261Chr02g0281001/-/Niben261Chr03g0126002/-/-/Niben261Chr07g0013003/Niben261Chr19g0634002/Niben261Chr14g0597016/Niben261Chr19g1400006/Niben261Chr15g0658003/Niben261Chr17g0123004/Niben261Chr11g0625002/Niben261Chr18g0554008/Niben261Chr01g0946020/Niben261Chr15g1313001/Niben261Chr09g0797012/Niben261Chr14g0101001/-/Niben261Chr08g0142009/-/Niben261Chr19g0549005/Niben261Chr04g0…	26	22	Niben261Chr03g1190017/Niben261Chr02g0281001/novel.7256/Niben261Chr03g0126002/novel.4203/novel.8522/Niben261Chr07g0013003/Niben261Chr19g0634002/Niben261Chr14g0597016/Niben261Chr19g1400006/Niben261Chr15g0658003/Niben261Chr17g0123004/Niben261Chr11g0625002/Niben261Chr18g0554008/Niben261Chr01g0946020/Niben261Chr15g1313001/Niben261Chr14g0101001/novel.3225/novel.8394/Niben261Chr19g0549005/Niben261Chr11g…	4	Niben261Chr09g0797012/Niben261Chr08g0142009/Niben261Chr04g0440007/novel.4315
BP	GO:0006732	coenzyme metabolic process	0.560821	0.999988	novel.1089/Niben261Chr19g1477007/Niben261Chr16g1352001/Niben261Chr02g1506012/Niben261Chr19g0560002/Niben261Chr06g0967002/Niben261Chr02g1036005/Niben261Chr10g0871003/Niben261Chr19g1289011/Niben261Chr01g1322012/Niben261Chr01g1387006/Niben261Chr13g1261011/novel.6799/Niben261Scf03882g0000005/Niben261Chr17g1501005/Niben261Chr11g0720002/Niben261Chr15g1040004/Niben261Chr19g1459018/Niben261Chr05g0540001/…	-/Niben261Chr19g1477007/Niben261Chr16g1352001/Niben261Chr02g1506012/Niben261Chr19g0560002/Niben261Chr06g0967002/Niben261Chr02g1036005/Niben261Chr10g0871003/Niben261Chr19g1289011/Niben261Chr01g1322012/Niben261Chr01g1387006/Niben261Chr13g1261011/-/Niben261Scf03882g0000005/Niben261Chr17g1501005/Niben261Chr11g0720002/Niben261Chr15g1040004/Niben261Chr19g1459018/Niben261Chr05g0540001/Niben261Chr02g1335…	22	14	novel.1089/Niben261Chr19g1477007/Niben261Chr16g1352001/Niben261Chr02g1506012/Niben261Chr19g0560002/Niben261Chr06g0967002/Niben261Chr02g1036005/Niben261Chr10g0871003/Niben261Chr19g1289011/Niben261Chr01g1387006/Niben261Chr13g1261011/Niben261Chr19g1459018/Niben261Chr05g0540001/Niben261Chr02g1335006	8	Niben261Chr01g1322012/novel.6799/Niben261Scf03882g0000005/Niben261Chr17g1501005/Niben261Chr11g0720002/Niben261Chr15g1040004/Niben261Chr07g0828009/Niben261Chr04g0241002
BP	GO:0019693	ribose phosphate metabolic process	0.561328	0.999988	novel.1089/novel.1618/Niben261Chr03g1190017/Niben261Chr02g0281001/novel.153/novel.4203/Niben261Chr07g0013003/Niben261Chr19g0560002/Niben261Chr17g0123004/novel.9188/Niben261Chr01g0946020/Niben261Chr02g1036005/Niben261Chr10g0871003/Niben261Chr19g1289011/Niben261Chr14g0101001/Niben261Chr01g1387006/Niben261Chr13g1261011/novel.8394/novel.6799/Niben261Scf03882g0000005/Niben261Chr11g0720002/Niben261Chr1…	-/-/Niben261Chr03g1190017/Niben261Chr02g0281001/-/-/Niben261Chr07g0013003/Niben261Chr19g0560002/Niben261Chr17g0123004/-/Niben261Chr01g0946020/Niben261Chr02g1036005/Niben261Chr10g0871003/Niben261Chr19g1289011/Niben261Chr14g0101001/Niben261Chr01g1387006/Niben261Chr13g1261011/-/-/Niben261Scf03882g0000005/Niben261Chr11g0720002/Niben261Chr15g1040004/Niben261Chr19g1459018/-/Niben261Chr14g1018015/-/Nibe…	28	22	novel.1089/novel.1618/Niben261Chr03g1190017/Niben261Chr02g0281001/novel.153/novel.4203/Niben261Chr07g0013003/Niben261Chr19g0560002/Niben261Chr17g0123004/novel.9188/Niben261Chr01g0946020/Niben261Chr02g1036005/Niben261Chr10g0871003/Niben261Chr19g1289011/Niben261Chr14g0101001/Niben261Chr01g1387006/Niben261Chr13g1261011/novel.8394/Niben261Chr19g1459018/Niben261Chr14g1018015/novel.2013/Niben261Chr02g1…	6	novel.6799/Niben261Scf03882g0000005/Niben261Chr11g0720002/Niben261Chr15g1040004/novel.4315/Niben261Chr07g0828009
BP	GO:0072521	purine-containing compound metabolic process	0.561328	0.999988	novel.1618/Niben261Chr03g1190017/Niben261Chr02g0281001/novel.153/novel.4203/Niben261Chr07g0013003/Niben261Chr19g0560002/Niben261Chr17g0123004/novel.9188/Niben261Chr01g0946020/Niben261Chr02g1036005/Niben261Chr10g0871003/Niben261Chr19g1289011/Niben261Chr14g0101001/Niben261Chr01g1387006/Niben261Chr13g1261011/novel.8394/novel.6799/Niben261Scf03882g0000005/Niben261Chr11g0720002/Niben261Chr15g1040004/N…	-/Niben261Chr03g1190017/Niben261Chr02g0281001/-/-/Niben261Chr07g0013003/Niben261Chr19g0560002/Niben261Chr17g0123004/-/Niben261Chr01g0946020/Niben261Chr02g1036005/Niben261Chr10g0871003/Niben261Chr19g1289011/Niben261Chr14g0101001/Niben261Chr01g1387006/Niben261Chr13g1261011/-/-/Niben261Scf03882g0000005/Niben261Chr11g0720002/Niben261Chr15g1040004/Niben261Chr19g1459018/-/Niben261Chr14g1018015/-/Niben2…	28	22	novel.1618/Niben261Chr03g1190017/Niben261Chr02g0281001/novel.153/novel.4203/Niben261Chr07g0013003/Niben261Chr19g0560002/Niben261Chr17g0123004/novel.9188/Niben261Chr01g0946020/Niben261Chr02g1036005/Niben261Chr10g0871003/Niben261Chr19g1289011/Niben261Chr14g0101001/Niben261Chr01g1387006/Niben261Chr13g1261011/novel.8394/Niben261Chr19g1459018/Niben261Chr14g1018015/novel.2013/Niben261Chr02g1335006/Nibe…	6	novel.6799/Niben261Scf03882g0000005/Niben261Chr11g0720002/Niben261Chr15g1040004/novel.4315/Niben261Chr07g0828009
BP	GO:0006733	oxidoreduction coenzyme metabolic process	0.566886	0.999988	novel.1089/Niben261Chr19g1477007/Niben261Chr02g1506012/Niben261Chr19g0560002/Niben261Chr02g1036005/Niben261Chr10g0871003/Niben261Chr19g1289011/Niben261Chr01g1387006/Niben261Chr13g1261011/novel.6799/Niben261Scf03882g0000005/Niben261Chr17g1501005/Niben261Chr19g1459018/Niben261Chr02g1335006/Niben261Chr04g0241002	-/Niben261Chr19g1477007/Niben261Chr02g1506012/Niben261Chr19g0560002/Niben261Chr02g1036005/Niben261Chr10g0871003/Niben261Chr19g1289011/Niben261Chr01g1387006/Niben261Chr13g1261011/-/Niben261Scf03882g0000005/Niben261Chr17g1501005/Niben261Chr19g1459018/Niben261Chr02g1335006/Niben261Chr04g0241002	15	11	novel.1089/Niben261Chr19g1477007/Niben261Chr02g1506012/Niben261Chr19g0560002/Niben261Chr02g1036005/Niben261Chr10g0871003/Niben261Chr19g1289011/Niben261Chr01g1387006/Niben261Chr13g1261011/Niben261Chr19g1459018/Niben261Chr02g1335006	4	novel.6799/Niben261Scf03882g0000005/Niben261Chr17g1501005/Niben261Chr04g0241002
BP	GO:0072524	pyridine-containing compound metabolic process	0.566886	0.999988	novel.1089/Niben261Chr19g1477007/Niben261Chr02g1506012/Niben261Chr19g0560002/Niben261Chr02g1036005/Niben261Chr10g0871003/Niben261Chr19g1289011/Niben261Chr01g1387006/Niben261Chr13g1261011/novel.6799/Niben261Scf03882g0000005/Niben261Chr17g1501005/Niben261Chr19g1459018/Niben261Chr02g1335006/Niben261Chr04g0241002	-/Niben261Chr19g1477007/Niben261Chr02g1506012/Niben261Chr19g0560002/Niben261Chr02g1036005/Niben261Chr10g0871003/Niben261Chr19g1289011/Niben261Chr01g1387006/Niben261Chr13g1261011/-/Niben261Scf03882g0000005/Niben261Chr17g1501005/Niben261Chr19g1459018/Niben261Chr02g1335006/Niben261Chr04g0241002	15	11	novel.1089/Niben261Chr19g1477007/Niben261Chr02g1506012/Niben261Chr19g0560002/Niben261Chr02g1036005/Niben261Chr10g0871003/Niben261Chr19g1289011/Niben261Chr01g1387006/Niben261Chr13g1261011/Niben261Chr19g1459018/Niben261Chr02g1335006	4	novel.6799/Niben261Scf03882g0000005/Niben261Chr17g1501005/Niben261Chr04g0241002
BP	GO:1901292	nucleoside phosphate catabolic process	0.569139	0.999988	Niben261Chr19g0560002/Niben261Chr02g1036005/Niben261Chr10g0871003/Niben261Chr19g1289011/Niben261Chr01g1387006/Niben261Chr13g1261011/novel.6799/Niben261Scf03882g0000005/Niben261Chr19g1459018/Niben261Chr02g1335006/Niben261Chr09g0283009/Niben261Chr04g1072011	Niben261Chr19g0560002/Niben261Chr02g1036005/Niben261Chr10g0871003/Niben261Chr19g1289011/Niben261Chr01g1387006/Niben261Chr13g1261011/-/Niben261Scf03882g0000005/Niben261Chr19g1459018/Niben261Chr02g1335006/Niben261Chr09g0283009/Niben261Chr04g1072011	12	10	Niben261Chr19g0560002/Niben261Chr02g1036005/Niben261Chr10g0871003/Niben261Chr19g1289011/Niben261Chr01g1387006/Niben261Chr13g1261011/Niben261Chr19g1459018/Niben261Chr02g1335006/Niben261Chr09g0283009/Niben261Chr04g1072011	2	novel.6799/Niben261Scf03882g0000005
BP	GO:0071824	protein-DNA complex subunit organization	0.570966	0.999988	Niben261Chr19g0742006/Niben261Chr08g0104005/Niben261Chr13g1058017/Niben261Chr03g1514001/Niben261Chr06g0476005/Niben261Chr09g1256012/Niben261Chr02g1272004	Niben261Chr19g0742006/Niben261Chr08g0104005/Niben261Chr13g1058017/Niben261Chr03g1514001/Niben261Chr06g0476005/Niben261Chr09g1256012/Niben261Chr02g1272004	7	4	Niben261Chr19g0742006/Niben261Chr13g1058017/Niben261Chr03g1514001/Niben261Chr02g1272004	3	Niben261Chr08g0104005/Niben261Chr06g0476005/Niben261Chr09g1256012
BP	GO:0016571	histone methylation	0.571297	0.999988	Niben261Chr13g0627005/Niben261Chr04g1613007/Niben261Chr07g1407017	Niben261Chr13g0627005/Niben261Chr04g1613007/Niben261Chr07g1407017	3	0		3	Niben261Chr13g0627005/Niben261Chr04g1613007/Niben261Chr07g1407017
BP	GO:0018022	peptidyl-lysine methylation	0.571297	0.999988	Niben261Chr13g0627005/Niben261Chr04g1613007/Niben261Chr07g1407017	Niben261Chr13g0627005/Niben261Chr04g1613007/Niben261Chr07g1407017	3	0		3	Niben261Chr13g0627005/Niben261Chr04g1613007/Niben261Chr07g1407017
BP	GO:0034968	histone lysine methylation	0.571297	0.999988	Niben261Chr13g0627005/Niben261Chr04g1613007/Niben261Chr07g1407017	Niben261Chr13g0627005/Niben261Chr04g1613007/Niben261Chr07g1407017	3	0		3	Niben261Chr13g0627005/Niben261Chr04g1613007/Niben261Chr07g1407017
BP	GO:0006400	tRNA modification	0.584152	0.999988	Niben261Chr08g0359005/Niben261Chr09g1168002/Niben261Chr03g0385007/Niben261Chr08g1150007	Niben261Chr08g0359005/Niben261Chr09g1168002/Niben261Chr03g0385007/Niben261Chr08g1150007	4	2	Niben261Chr09g1168002/Niben261Chr03g0385007	2	Niben261Chr08g0359005/Niben261Chr08g1150007
BP	GO:0006886	intracellular protein transport	0.584191	0.999988	Niben261Chr12g0410007/Niben261Chr06g0702010/novel.5432/Niben261Chr14g1514016/Niben261Chr16g0778006/Niben261Chr12g0387010/Niben261Chr09g1322007/Niben261Chr18g0127008/Niben261Chr10g0438018/novel.3990/Niben261Chr18g1372011/Niben261Chr08g1246006/Niben261Chr03g1320001/Niben261Chr03g0024006/Niben261Chr06g1094004/Niben261Chr16g0833003/Niben261Chr08g0408019/novel.6682/Niben261Chr12g0370003/Niben261Chr10g…	Niben261Chr12g0410007/Niben261Chr06g0702010/-/Niben261Chr14g1514016/Niben261Chr16g0778006/Niben261Chr12g0387010/Niben261Chr09g1322007/Niben261Chr18g0127008/Niben261Chr10g0438018/-/Niben261Chr18g1372011/Niben261Chr08g1246006/Niben261Chr03g1320001/Niben261Chr03g0024006/Niben261Chr06g1094004/Niben261Chr16g0833003/Niben261Chr08g0408019/-/Niben261Chr12g0370003/Niben261Chr10g1204003/Niben261Chr04g08750…	25	8	novel.5432/Niben261Chr14g1514016/novel.3990/Niben261Chr03g0024006/Niben261Chr06g1094004/Niben261Chr16g0833003/novel.6682/Niben261Chr12g0370003	17	Niben261Chr12g0410007/Niben261Chr06g0702010/Niben261Chr16g0778006/Niben261Chr12g0387010/Niben261Chr09g1322007/Niben261Chr18g0127008/Niben261Chr10g0438018/Niben261Chr18g1372011/Niben261Chr08g1246006/Niben261Chr03g1320001/Niben261Chr08g0408019/Niben261Chr10g1204003/Niben261Chr04g0875015/Niben261Chr17g1389014/Niben261Chr12g0748001/Niben261Chr09g0532004/Niben261Chr11g1182006
BP	GO:0009165	nucleotide biosynthetic process	0.591352	0.999988	Niben261Chr19g1477007/Niben261Chr03g1190017/Niben261Chr02g0281001/Niben261Chr02g1506012/novel.4203/Niben261Chr07g0013003/Niben261Chr19g0560002/Niben261Chr17g0123004/Niben261Chr01g0946020/Niben261Chr02g1036005/Niben261Chr10g0871003/Niben261Chr19g1289011/Niben261Chr14g0101001/Niben261Chr01g1387006/Niben261Chr13g1261011/novel.8394/novel.6799/Niben261Scf03882g0000005/Niben261Chr17g1501005/Niben261Chr…	Niben261Chr19g1477007/Niben261Chr03g1190017/Niben261Chr02g0281001/Niben261Chr02g1506012/-/Niben261Chr07g0013003/Niben261Chr19g0560002/Niben261Chr17g0123004/Niben261Chr01g0946020/Niben261Chr02g1036005/Niben261Chr10g0871003/Niben261Chr19g1289011/Niben261Chr14g0101001/Niben261Chr01g1387006/Niben261Chr13g1261011/-/-/Niben261Scf03882g0000005/Niben261Chr17g1501005/Niben261Chr19g1459018/-/Niben261Chr14g…	26	20	Niben261Chr19g1477007/Niben261Chr03g1190017/Niben261Chr02g0281001/Niben261Chr02g1506012/novel.4203/Niben261Chr07g0013003/Niben261Chr19g0560002/Niben261Chr17g0123004/Niben261Chr01g0946020/Niben261Chr02g1036005/Niben261Chr10g0871003/Niben261Chr19g1289011/Niben261Chr14g0101001/Niben261Chr01g1387006/Niben261Chr13g1261011/novel.8394/Niben261Chr19g1459018/Niben261Chr14g1018015/Niben261Chr02g1335006/Nib…	6	novel.6799/Niben261Scf03882g0000005/Niben261Chr17g1501005/novel.4315/Niben261Chr07g0999019/Niben261Chr04g0241002
BP	GO:1901293	nucleoside phosphate biosynthetic process	0.591352	0.999988	Niben261Chr19g1477007/Niben261Chr03g1190017/Niben261Chr02g0281001/Niben261Chr02g1506012/novel.4203/Niben261Chr07g0013003/Niben261Chr19g0560002/Niben261Chr17g0123004/Niben261Chr01g0946020/Niben261Chr02g1036005/Niben261Chr10g0871003/Niben261Chr19g1289011/Niben261Chr14g0101001/Niben261Chr01g1387006/Niben261Chr13g1261011/novel.8394/novel.6799/Niben261Scf03882g0000005/Niben261Chr17g1501005/Niben261Chr…	Niben261Chr19g1477007/Niben261Chr03g1190017/Niben261Chr02g0281001/Niben261Chr02g1506012/-/Niben261Chr07g0013003/Niben261Chr19g0560002/Niben261Chr17g0123004/Niben261Chr01g0946020/Niben261Chr02g1036005/Niben261Chr10g0871003/Niben261Chr19g1289011/Niben261Chr14g0101001/Niben261Chr01g1387006/Niben261Chr13g1261011/-/-/Niben261Scf03882g0000005/Niben261Chr17g1501005/Niben261Chr19g1459018/-/Niben261Chr14g…	26	20	Niben261Chr19g1477007/Niben261Chr03g1190017/Niben261Chr02g0281001/Niben261Chr02g1506012/novel.4203/Niben261Chr07g0013003/Niben261Chr19g0560002/Niben261Chr17g0123004/Niben261Chr01g0946020/Niben261Chr02g1036005/Niben261Chr10g0871003/Niben261Chr19g1289011/Niben261Chr14g0101001/Niben261Chr01g1387006/Niben261Chr13g1261011/novel.8394/Niben261Chr19g1459018/Niben261Chr14g1018015/Niben261Chr02g1335006/Nib…	6	novel.6799/Niben261Scf03882g0000005/Niben261Chr17g1501005/novel.4315/Niben261Chr07g0999019/Niben261Chr04g0241002
BP	GO:0006022	aminoglycan metabolic process	0.596452	0.999988	Niben261Chr15g1259003/Niben261Chr07g1178010	Niben261Chr15g1259003/Niben261Chr07g1178010	2	2	Niben261Chr15g1259003/Niben261Chr07g1178010	0
BP	GO:0006026	aminoglycan catabolic process	0.596452	0.999988	Niben261Chr15g1259003/Niben261Chr07g1178010	Niben261Chr15g1259003/Niben261Chr07g1178010	2	2	Niben261Chr15g1259003/Niben261Chr07g1178010	0
BP	GO:0006030	chitin metabolic process	0.596452	0.999988	Niben261Chr15g1259003/Niben261Chr07g1178010	Niben261Chr15g1259003/Niben261Chr07g1178010	2	2	Niben261Chr15g1259003/Niben261Chr07g1178010	0
BP	GO:0006032	chitin catabolic process	0.596452	0.999988	Niben261Chr15g1259003/Niben261Chr07g1178010	Niben261Chr15g1259003/Niben261Chr07g1178010	2	2	Niben261Chr15g1259003/Niben261Chr07g1178010	0
BP	GO:0006040	amino sugar metabolic process	0.596452	0.999988	Niben261Chr15g1259003/Niben261Chr07g1178010	Niben261Chr15g1259003/Niben261Chr07g1178010	2	2	Niben261Chr15g1259003/Niben261Chr07g1178010	0
BP	GO:0006099	tricarboxylic acid cycle	0.596452	0.999988	Niben261Chr02g0496004/novel.1839	Niben261Chr02g0496004/-	2	0		2	Niben261Chr02g0496004/novel.1839
BP	GO:0006101	citrate metabolic process	0.596452	0.999988	Niben261Chr02g0496004/novel.1839	Niben261Chr02g0496004/-	2	0		2	Niben261Chr02g0496004/novel.1839
BP	GO:0016998	cell wall macromolecule catabolic process	0.596452	0.999988	Niben261Chr15g1259003/Niben261Chr07g1178010	Niben261Chr15g1259003/Niben261Chr07g1178010	2	2	Niben261Chr15g1259003/Niben261Chr07g1178010	0
BP	GO:0016999	antibiotic metabolic process	0.596452	0.999988	Niben261Chr02g0496004/novel.1839	Niben261Chr02g0496004/-	2	0		2	Niben261Chr02g0496004/novel.1839
BP	GO:0044036	cell wall macromolecule metabolic process	0.596452	0.999988	Niben261Chr15g1259003/Niben261Chr07g1178010	Niben261Chr15g1259003/Niben261Chr07g1178010	2	2	Niben261Chr15g1259003/Niben261Chr07g1178010	0
BP	GO:0046348	amino sugar catabolic process	0.596452	0.999988	Niben261Chr15g1259003/Niben261Chr07g1178010	Niben261Chr15g1259003/Niben261Chr07g1178010	2	2	Niben261Chr15g1259003/Niben261Chr07g1178010	0
BP	GO:0072350	tricarboxylic acid metabolic process	0.596452	0.999988	Niben261Chr02g0496004/novel.1839	Niben261Chr02g0496004/-	2	0		2	Niben261Chr02g0496004/novel.1839
BP	GO:1901071	glucosamine-containing compound metabolic process	0.596452	0.999988	Niben261Chr15g1259003/Niben261Chr07g1178010	Niben261Chr15g1259003/Niben261Chr07g1178010	2	2	Niben261Chr15g1259003/Niben261Chr07g1178010	0
BP	GO:1901072	glucosamine-containing compound catabolic process	0.596452	0.999988	Niben261Chr15g1259003/Niben261Chr07g1178010	Niben261Chr15g1259003/Niben261Chr07g1178010	2	2	Niben261Chr15g1259003/Niben261Chr07g1178010	0
BP	GO:0051188	cofactor biosynthetic process	0.597667	0.999988	Niben261Chr19g1477007/Niben261Chr16g1352001/Niben261Chr02g1506012/Niben261Chr19g0560002/Niben261Chr18g1476029/Niben261Chr06g0967002/Niben261Chr12g1102024/Niben261Chr14g0311006/Niben261Chr02g0493018/Niben261Chr02g1036005/Niben261Chr10g0871003/Niben261Chr15g0870003/Niben261Chr19g1289011/Niben261Chr01g1322012/Niben261Chr01g1387006/Niben261Chr13g1261011/novel.6799/Niben261Scf03882g0000005/Niben261Chr…	Niben261Chr19g1477007/Niben261Chr16g1352001/Niben261Chr02g1506012/Niben261Chr19g0560002/Niben261Chr18g1476029/Niben261Chr06g0967002/Niben261Chr12g1102024/Niben261Chr14g0311006/Niben261Chr02g0493018/Niben261Chr02g1036005/Niben261Chr10g0871003/Niben261Chr15g0870003/Niben261Chr19g1289011/Niben261Chr01g1322012/Niben261Chr01g1387006/Niben261Chr13g1261011/-/Niben261Scf03882g0000005/Niben261Chr17g150100…	22	17	Niben261Chr19g1477007/Niben261Chr16g1352001/Niben261Chr02g1506012/Niben261Chr19g0560002/Niben261Chr18g1476029/Niben261Chr06g0967002/Niben261Chr12g1102024/Niben261Chr14g0311006/Niben261Chr02g0493018/Niben261Chr02g1036005/Niben261Chr10g0871003/Niben261Chr15g0870003/Niben261Chr19g1289011/Niben261Chr01g1387006/Niben261Chr13g1261011/Niben261Chr19g1459018/Niben261Chr02g1335006	5	Niben261Chr01g1322012/novel.6799/Niben261Scf03882g0000005/Niben261Chr17g1501005/Niben261Chr04g0241002
BP	GO:0034404	nucleobase-containing small molecule biosynthetic process	0.601984	0.999988	Niben261Chr19g0560002/Niben261Chr02g1036005/Niben261Chr10g0871003/Niben261Chr19g1289011/Niben261Chr01g1387006/Niben261Chr13g1261011/novel.6799/Niben261Scf03882g0000005/Niben261Chr19g1459018/Niben261Chr02g1335006/Niben261Chr09g0283009/Niben261Chr04g1072011	Niben261Chr19g0560002/Niben261Chr02g1036005/Niben261Chr10g0871003/Niben261Chr19g1289011/Niben261Chr01g1387006/Niben261Chr13g1261011/-/Niben261Scf03882g0000005/Niben261Chr19g1459018/Niben261Chr02g1335006/Niben261Chr09g0283009/Niben261Chr04g1072011	12	10	Niben261Chr19g0560002/Niben261Chr02g1036005/Niben261Chr10g0871003/Niben261Chr19g1289011/Niben261Chr01g1387006/Niben261Chr13g1261011/Niben261Chr19g1459018/Niben261Chr02g1335006/Niben261Chr09g0283009/Niben261Chr04g1072011	2	novel.6799/Niben261Scf03882g0000005
BP	GO:0000375	RNA splicing, via transesterification reactions	0.612068	0.999988	Niben261Chr11g1148010/Niben261Chr06g1313010/Niben261Chr06g0404033/Niben261Chr14g0080001	Niben261Chr11g1148010/Niben261Chr06g1313010/Niben261Chr06g0404033/Niben261Chr14g0080001	4	1	Niben261Chr11g1148010	3	Niben261Chr06g1313010/Niben261Chr06g0404033/Niben261Chr14g0080001
BP	GO:0000377	RNA splicing, via transesterification reactions with bulged adenosine as nucleophile	0.612068	0.999988	Niben261Chr11g1148010/Niben261Chr06g1313010/Niben261Chr06g0404033/Niben261Chr14g0080001	Niben261Chr11g1148010/Niben261Chr06g1313010/Niben261Chr06g0404033/Niben261Chr14g0080001	4	1	Niben261Chr11g1148010	3	Niben261Chr06g1313010/Niben261Chr06g0404033/Niben261Chr14g0080001
BP	GO:0000398	mRNA splicing, via spliceosome	0.612068	0.999988	Niben261Chr11g1148010/Niben261Chr06g1313010/Niben261Chr06g0404033/Niben261Chr14g0080001	Niben261Chr11g1148010/Niben261Chr06g1313010/Niben261Chr06g0404033/Niben261Chr14g0080001	4	1	Niben261Chr11g1148010	3	Niben261Chr06g1313010/Niben261Chr06g0404033/Niben261Chr14g0080001
BP	GO:0034613	cellular protein localization	0.619872	0.999988	Niben261Chr12g0410007/Niben261Chr06g0702010/novel.5432/Niben261Chr17g1295008/Niben261Chr14g1514016/Niben261Chr16g0778006/Niben261Chr12g0387010/Niben261Chr09g1322007/novel.3275/Niben261Chr18g0127008/Niben261Chr10g0438018/novel.3990/Niben261Chr18g1372011/Niben261Chr08g1246006/Niben261Chr03g1320001/Niben261Chr03g0024006/Niben261Chr06g1094004/Niben261Chr16g0833003/Niben261Chr08g0408019/novel.6682/Nib…	Niben261Chr12g0410007/Niben261Chr06g0702010/-/Niben261Chr17g1295008/Niben261Chr14g1514016/Niben261Chr16g0778006/Niben261Chr12g0387010/Niben261Chr09g1322007/-/Niben261Chr18g0127008/Niben261Chr10g0438018/-/Niben261Chr18g1372011/Niben261Chr08g1246006/Niben261Chr03g1320001/Niben261Chr03g0024006/Niben261Chr06g1094004/Niben261Chr16g0833003/Niben261Chr08g0408019/-/Niben261Chr12g0370003/Niben261Chr10g120…	27	10	novel.5432/Niben261Chr17g1295008/Niben261Chr14g1514016/novel.3275/novel.3990/Niben261Chr03g0024006/Niben261Chr06g1094004/Niben261Chr16g0833003/novel.6682/Niben261Chr12g0370003	17	Niben261Chr12g0410007/Niben261Chr06g0702010/Niben261Chr16g0778006/Niben261Chr12g0387010/Niben261Chr09g1322007/Niben261Chr18g0127008/Niben261Chr10g0438018/Niben261Chr18g1372011/Niben261Chr08g1246006/Niben261Chr03g1320001/Niben261Chr08g0408019/Niben261Chr10g1204003/Niben261Chr04g0875015/Niben261Chr17g1389014/Niben261Chr12g0748001/Niben261Chr09g0532004/Niben261Chr11g1182006
BP	GO:0070727	cellular macromolecule localization	0.619872	0.999988	Niben261Chr12g0410007/Niben261Chr06g0702010/novel.5432/Niben261Chr17g1295008/Niben261Chr14g1514016/Niben261Chr16g0778006/Niben261Chr12g0387010/Niben261Chr09g1322007/novel.3275/Niben261Chr18g0127008/Niben261Chr10g0438018/novel.3990/Niben261Chr18g1372011/Niben261Chr08g1246006/Niben261Chr03g1320001/Niben261Chr03g0024006/Niben261Chr06g1094004/Niben261Chr16g0833003/Niben261Chr08g0408019/novel.6682/Nib…	Niben261Chr12g0410007/Niben261Chr06g0702010/-/Niben261Chr17g1295008/Niben261Chr14g1514016/Niben261Chr16g0778006/Niben261Chr12g0387010/Niben261Chr09g1322007/-/Niben261Chr18g0127008/Niben261Chr10g0438018/-/Niben261Chr18g1372011/Niben261Chr08g1246006/Niben261Chr03g1320001/Niben261Chr03g0024006/Niben261Chr06g1094004/Niben261Chr16g0833003/Niben261Chr08g0408019/-/Niben261Chr12g0370003/Niben261Chr10g120…	27	10	novel.5432/Niben261Chr17g1295008/Niben261Chr14g1514016/novel.3275/novel.3990/Niben261Chr03g0024006/Niben261Chr06g1094004/Niben261Chr16g0833003/novel.6682/Niben261Chr12g0370003	17	Niben261Chr12g0410007/Niben261Chr06g0702010/Niben261Chr16g0778006/Niben261Chr12g0387010/Niben261Chr09g1322007/Niben261Chr18g0127008/Niben261Chr10g0438018/Niben261Chr18g1372011/Niben261Chr08g1246006/Niben261Chr03g1320001/Niben261Chr08g0408019/Niben261Chr10g1204003/Niben261Chr04g0875015/Niben261Chr17g1389014/Niben261Chr12g0748001/Niben261Chr09g0532004/Niben261Chr11g1182006
BP	GO:0009124	nucleoside monophosphate biosynthetic process	0.620245	0.999988	Niben261Chr03g1190017/Niben261Chr02g0281001/novel.4203/Niben261Chr07g0013003/Niben261Chr19g0560002/Niben261Chr17g0123004/Niben261Chr01g0946020/Niben261Chr02g1036005/Niben261Chr10g0871003/Niben261Chr19g1289011/Niben261Chr14g0101001/Niben261Chr01g1387006/Niben261Chr13g1261011/novel.8394/novel.6799/Niben261Scf03882g0000005/Niben261Chr19g1459018/novel.4315/Niben261Chr14g1018015/Niben261Chr02g1335006	Niben261Chr03g1190017/Niben261Chr02g0281001/-/Niben261Chr07g0013003/Niben261Chr19g0560002/Niben261Chr17g0123004/Niben261Chr01g0946020/Niben261Chr02g1036005/Niben261Chr10g0871003/Niben261Chr19g1289011/Niben261Chr14g0101001/Niben261Chr01g1387006/Niben261Chr13g1261011/-/-/Niben261Scf03882g0000005/Niben261Chr19g1459018/-/Niben261Chr14g1018015/Niben261Chr02g1335006	20	17	Niben261Chr03g1190017/Niben261Chr02g0281001/novel.4203/Niben261Chr07g0013003/Niben261Chr19g0560002/Niben261Chr17g0123004/Niben261Chr01g0946020/Niben261Chr02g1036005/Niben261Chr10g0871003/Niben261Chr19g1289011/Niben261Chr14g0101001/Niben261Chr01g1387006/Niben261Chr13g1261011/novel.8394/Niben261Chr19g1459018/Niben261Chr14g1018015/Niben261Chr02g1335006	3	novel.6799/Niben261Scf03882g0000005/novel.4315
BP	GO:0009127	purine nucleoside monophosphate biosynthetic process	0.620245	0.999988	Niben261Chr03g1190017/Niben261Chr02g0281001/novel.4203/Niben261Chr07g0013003/Niben261Chr19g0560002/Niben261Chr17g0123004/Niben261Chr01g0946020/Niben261Chr02g1036005/Niben261Chr10g0871003/Niben261Chr19g1289011/Niben261Chr14g0101001/Niben261Chr01g1387006/Niben261Chr13g1261011/novel.8394/novel.6799/Niben261Scf03882g0000005/Niben261Chr19g1459018/novel.4315/Niben261Chr14g1018015/Niben261Chr02g1335006	Niben261Chr03g1190017/Niben261Chr02g0281001/-/Niben261Chr07g0013003/Niben261Chr19g0560002/Niben261Chr17g0123004/Niben261Chr01g0946020/Niben261Chr02g1036005/Niben261Chr10g0871003/Niben261Chr19g1289011/Niben261Chr14g0101001/Niben261Chr01g1387006/Niben261Chr13g1261011/-/-/Niben261Scf03882g0000005/Niben261Chr19g1459018/-/Niben261Chr14g1018015/Niben261Chr02g1335006	20	17	Niben261Chr03g1190017/Niben261Chr02g0281001/novel.4203/Niben261Chr07g0013003/Niben261Chr19g0560002/Niben261Chr17g0123004/Niben261Chr01g0946020/Niben261Chr02g1036005/Niben261Chr10g0871003/Niben261Chr19g1289011/Niben261Chr14g0101001/Niben261Chr01g1387006/Niben261Chr13g1261011/novel.8394/Niben261Chr19g1459018/Niben261Chr14g1018015/Niben261Chr02g1335006	3	novel.6799/Niben261Scf03882g0000005/novel.4315
BP	GO:0009156	ribonucleoside monophosphate biosynthetic process	0.620245	0.999988	Niben261Chr03g1190017/Niben261Chr02g0281001/novel.4203/Niben261Chr07g0013003/Niben261Chr19g0560002/Niben261Chr17g0123004/Niben261Chr01g0946020/Niben261Chr02g1036005/Niben261Chr10g0871003/Niben261Chr19g1289011/Niben261Chr14g0101001/Niben261Chr01g1387006/Niben261Chr13g1261011/novel.8394/novel.6799/Niben261Scf03882g0000005/Niben261Chr19g1459018/novel.4315/Niben261Chr14g1018015/Niben261Chr02g1335006	Niben261Chr03g1190017/Niben261Chr02g0281001/-/Niben261Chr07g0013003/Niben261Chr19g0560002/Niben261Chr17g0123004/Niben261Chr01g0946020/Niben261Chr02g1036005/Niben261Chr10g0871003/Niben261Chr19g1289011/Niben261Chr14g0101001/Niben261Chr01g1387006/Niben261Chr13g1261011/-/-/Niben261Scf03882g0000005/Niben261Chr19g1459018/-/Niben261Chr14g1018015/Niben261Chr02g1335006	20	17	Niben261Chr03g1190017/Niben261Chr02g0281001/novel.4203/Niben261Chr07g0013003/Niben261Chr19g0560002/Niben261Chr17g0123004/Niben261Chr01g0946020/Niben261Chr02g1036005/Niben261Chr10g0871003/Niben261Chr19g1289011/Niben261Chr14g0101001/Niben261Chr01g1387006/Niben261Chr13g1261011/novel.8394/Niben261Chr19g1459018/Niben261Chr14g1018015/Niben261Chr02g1335006	3	novel.6799/Niben261Scf03882g0000005/novel.4315
BP	GO:0009168	purine ribonucleoside monophosphate biosynthetic process	0.620245	0.999988	Niben261Chr03g1190017/Niben261Chr02g0281001/novel.4203/Niben261Chr07g0013003/Niben261Chr19g0560002/Niben261Chr17g0123004/Niben261Chr01g0946020/Niben261Chr02g1036005/Niben261Chr10g0871003/Niben261Chr19g1289011/Niben261Chr14g0101001/Niben261Chr01g1387006/Niben261Chr13g1261011/novel.8394/novel.6799/Niben261Scf03882g0000005/Niben261Chr19g1459018/novel.4315/Niben261Chr14g1018015/Niben261Chr02g1335006	Niben261Chr03g1190017/Niben261Chr02g0281001/-/Niben261Chr07g0013003/Niben261Chr19g0560002/Niben261Chr17g0123004/Niben261Chr01g0946020/Niben261Chr02g1036005/Niben261Chr10g0871003/Niben261Chr19g1289011/Niben261Chr14g0101001/Niben261Chr01g1387006/Niben261Chr13g1261011/-/-/Niben261Scf03882g0000005/Niben261Chr19g1459018/-/Niben261Chr14g1018015/Niben261Chr02g1335006	20	17	Niben261Chr03g1190017/Niben261Chr02g0281001/novel.4203/Niben261Chr07g0013003/Niben261Chr19g0560002/Niben261Chr17g0123004/Niben261Chr01g0946020/Niben261Chr02g1036005/Niben261Chr10g0871003/Niben261Chr19g1289011/Niben261Chr14g0101001/Niben261Chr01g1387006/Niben261Chr13g1261011/novel.8394/Niben261Chr19g1459018/Niben261Chr14g1018015/Niben261Chr02g1335006	3	novel.6799/Niben261Scf03882g0000005/novel.4315
BP	GO:0015672	monovalent inorganic cation transport	0.622928	0.999988	Niben261Chr03g1190017/Niben261Chr02g0281001/Niben261Chr03g0126002/novel.32/novel.4203/novel.8522/Niben261Chr07g0013003/Niben261Chr19g0634002/Niben261Chr14g0597016/Niben261Chr15g0658003/Niben261Chr17g0123004/Niben261Chr11g0625002/Niben261Chr18g0554008/Niben261Chr01g0946020/Niben261Chr09g0797012/Niben261Chr14g0101001/Niben261Chr09g0782001/novel.3225/Niben261Chr08g0142009/novel.8394/Niben261Chr04g04…	Niben261Chr03g1190017/Niben261Chr02g0281001/Niben261Chr03g0126002/-/-/-/Niben261Chr07g0013003/Niben261Chr19g0634002/Niben261Chr14g0597016/Niben261Chr15g0658003/Niben261Chr17g0123004/Niben261Chr11g0625002/Niben261Chr18g0554008/Niben261Chr01g0946020/Niben261Chr09g0797012/Niben261Chr14g0101001/Niben261Chr09g0782001/-/Niben261Chr08g0142009/-/Niben261Chr04g0440007/-/Niben261Chr14g1018015/Niben261Chr18…	24	18	Niben261Chr03g1190017/Niben261Chr02g0281001/Niben261Chr03g0126002/novel.4203/novel.8522/Niben261Chr07g0013003/Niben261Chr19g0634002/Niben261Chr14g0597016/Niben261Chr15g0658003/Niben261Chr17g0123004/Niben261Chr11g0625002/Niben261Chr18g0554008/Niben261Chr01g0946020/Niben261Chr14g0101001/Niben261Chr09g0782001/novel.3225/novel.8394/Niben261Chr14g1018015	6	novel.32/Niben261Chr09g0797012/Niben261Chr08g0142009/Niben261Chr04g0440007/novel.4315/Niben261Chr18g0225005
BP	GO:0006887	exocytosis	0.626959	0.999988	Niben261Chr14g0655007/Niben261Chr08g0572017/novel.3077/Niben261Chr10g1134012/Niben261Chr08g0027002/Niben261Chr19g0616014	Niben261Chr14g0655007/Niben261Chr08g0572017/-/Niben261Chr10g1134012/Niben261Chr08g0027002/Niben261Chr19g0616014	6	1	Niben261Chr10g1134012	5	Niben261Chr14g0655007/Niben261Chr08g0572017/novel.3077/Niben261Chr08g0027002/Niben261Chr19g0616014
BP	GO:0032940	secretion by cell	0.626959	0.999988	Niben261Chr14g0655007/Niben261Chr08g0572017/novel.3077/Niben261Chr10g1134012/Niben261Chr08g0027002/Niben261Chr19g0616014	Niben261Chr14g0655007/Niben261Chr08g0572017/-/Niben261Chr10g1134012/Niben261Chr08g0027002/Niben261Chr19g0616014	6	1	Niben261Chr10g1134012	5	Niben261Chr14g0655007/Niben261Chr08g0572017/novel.3077/Niben261Chr08g0027002/Niben261Chr19g0616014
BP	GO:0005984	disaccharide metabolic process	0.633865	0.999988	novel.8333/novel.3866/Niben261Chr16g0523008/novel.3151/Niben261Chr11g0910002/Niben261Chr02g0764002/Niben261Chr07g0084003	-/-/Niben261Chr16g0523008/-/Niben261Chr11g0910002/Niben261Chr02g0764002/Niben261Chr07g0084003	7	1	Niben261Chr11g0910002	6	novel.8333/novel.3866/Niben261Chr16g0523008/novel.3151/Niben261Chr02g0764002/Niben261Chr07g0084003
BP	GO:0007205	protein kinase C-activating G protein-coupled receptor signaling pathway	0.635148	0.999988	Niben261Chr19g0357001/Niben261Chr13g1333002	Niben261Chr19g0357001/Niben261Chr13g1333002	2	0		2	Niben261Chr19g0357001/Niben261Chr13g1333002
BP	GO:0043648	dicarboxylic acid metabolic process	0.635148	0.999988	Niben261Chr01g1570004/Niben261Chr07g1447012	Niben261Chr01g1570004/Niben261Chr07g1447012	2	1	Niben261Chr07g1447012	1	Niben261Chr01g1570004
BP	GO:0015931	nucleobase-containing compound transport	0.638792	0.999988	novel.5432/Niben261Chr08g0599022/novel.6682/Niben261Chr12g1502005	-/Niben261Chr08g0599022/-/Niben261Chr12g1502005	4	2	novel.5432/novel.6682	2	Niben261Chr08g0599022/Niben261Chr12g1502005
BP	GO:0009308	amine metabolic process	0.643404	0.999988	Niben261Chr07g1372006/Niben261Chr14g0980001/Niben261Chr19g0865004/Niben261Chr03g0223008/Niben261Chr09g0569007	Niben261Chr07g1372006/Niben261Chr14g0980001/Niben261Chr19g0865004/Niben261Chr03g0223008/Niben261Chr09g0569007	5	3	Niben261Chr07g1372006/Niben261Chr14g0980001/Niben261Chr03g0223008	2	Niben261Chr19g0865004/Niben261Chr09g0569007
BP	GO:0044265	cellular macromolecule catabolic process	0.644554	0.999988	Niben261Chr08g0659002/Niben261Chr06g1195015/Niben261Chr05g1331002/Niben261Chr03g0771011/Niben261Chr15g1241004/Niben261Chr15g0670002/Niben261Chr12g1064003/Niben261Chr13g0645006/Niben261Chr10g0451002/Niben261Chr13g0274008/Niben261Chr16g0470008/Niben261Chr13g0528002/Niben261Chr14g0602032/novel.7560/Niben261Chr02g0868001/Niben261Chr01g1191012/Niben261Chr14g0880011/Niben261Chr08g0754003/Niben261Chr10g…	Niben261Chr08g0659002/Niben261Chr06g1195015/Niben261Chr05g1331002/Niben261Chr03g0771011/Niben261Chr15g1241004/Niben261Chr15g0670002/Niben261Chr12g1064003/Niben261Chr13g0645006/Niben261Chr10g0451002/Niben261Chr13g0274008/Niben261Chr16g0470008/Niben261Chr13g0528002/Niben261Chr14g0602032/-/Niben261Chr02g0868001/Niben261Chr01g1191012/Niben261Chr14g0880011/Niben261Chr08g0754003/Niben261Chr10g1200001/N…	20	11	Niben261Chr08g0659002/Niben261Chr15g1241004/Niben261Chr15g0670002/Niben261Chr12g1064003/Niben261Chr13g0645006/Niben261Chr10g0451002/Niben261Chr13g0274008/Niben261Chr14g0602032/novel.7560/Niben261Chr01g1191012/Niben261Chr13g0945004	9	Niben261Chr06g1195015/Niben261Chr05g1331002/Niben261Chr03g0771011/Niben261Chr16g0470008/Niben261Chr13g0528002/Niben261Chr02g0868001/Niben261Chr14g0880011/Niben261Chr08g0754003/Niben261Chr10g1200001
BP	GO:0006396	RNA processing	0.65579	0.999988	Niben261Chr13g0806007/Niben261Chr08g1305006/Niben261Chr02g0752003/Niben261Chr18g0920012/Niben261Chr19g0909012/Niben261Chr16g0737009/Niben261Chr14g1037014/Niben261Chr06g0141003/Niben261Chr10g0251010/Niben261Chr06g0469007/Niben261Chr11g1148010/Niben261Chr08g0359005/Niben261Chr06g1313010/Niben261Chr02g0807014/Niben261Chr09g1168002/Niben261Chr02g0547006/Niben261Chr05g0522010/Niben261Chr03g1557001/Nib…	Niben261Chr13g0806007/Niben261Chr08g1305006/Niben261Chr02g0752003/Niben261Chr18g0920012/Niben261Chr19g0909012/Niben261Chr16g0737009/Niben261Chr14g1037014/Niben261Chr06g0141003/Niben261Chr10g0251010/Niben261Chr06g0469007/Niben261Chr11g1148010/Niben261Chr08g0359005/Niben261Chr06g1313010/Niben261Chr02g0807014/Niben261Chr09g1168002/Niben261Chr02g0547006/Niben261Chr05g0522010/Niben261Chr03g1557001/Nib…	37	9	Niben261Chr06g0469007/Niben261Chr11g1148010/Niben261Chr09g1168002/Niben261Chr03g0385007/Niben261Chr09g1212017/Niben261Chr06g0536008/Niben261Chr05g1105003/Niben261Chr13g1114003/Niben261Chr06g1128021	28	Niben261Chr13g0806007/Niben261Chr08g1305006/Niben261Chr02g0752003/Niben261Chr18g0920012/Niben261Chr19g0909012/Niben261Chr16g0737009/Niben261Chr14g1037014/Niben261Chr06g0141003/Niben261Chr10g0251010/Niben261Chr08g0359005/Niben261Chr06g1313010/Niben261Chr02g0807014/Niben261Chr02g0547006/Niben261Chr05g0522010/Niben261Chr03g1557001/Niben261Chr06g0404033/Niben261Scf01803g0000001/Niben261Chr12g0440001/…
BP	GO:0009966	regulation of signal transduction	0.664733	0.999988	Niben261Chr09g1223010/Niben261Chr10g1375013/Niben261Chr07g1450011	Niben261Chr09g1223010/Niben261Chr10g1375013/Niben261Chr07g1450011	3	0		3	Niben261Chr09g1223010/Niben261Chr10g1375013/Niben261Chr07g1450011
BP	GO:0010646	regulation of cell communication	0.664733	0.999988	Niben261Chr09g1223010/Niben261Chr10g1375013/Niben261Chr07g1450011	Niben261Chr09g1223010/Niben261Chr10g1375013/Niben261Chr07g1450011	3	0		3	Niben261Chr09g1223010/Niben261Chr10g1375013/Niben261Chr07g1450011
BP	GO:0023051	regulation of signaling	0.664733	0.999988	Niben261Chr09g1223010/Niben261Chr10g1375013/Niben261Chr07g1450011	Niben261Chr09g1223010/Niben261Chr10g1375013/Niben261Chr07g1450011	3	0		3	Niben261Chr09g1223010/Niben261Chr10g1375013/Niben261Chr07g1450011
BP	GO:1901615	organic hydroxy compound metabolic process	0.664733	0.999988	Niben261Chr06g0967002/Niben261Chr19g1350001/Niben261Chr04g1644013	Niben261Chr06g0967002/Niben261Chr19g1350001/Niben261Chr04g1644013	3	3	Niben261Chr06g0967002/Niben261Chr19g1350001/Niben261Chr04g1644013	0
BP	GO:0015031	protein transport	0.667872	0.999988	Niben261Chr12g0410007/Niben261Chr06g0702010/novel.5432/novel.7672/Niben261Chr11g0940012/Niben261Chr14g1514016/Niben261Chr10g0371005/Niben261Chr01g1544009/Niben261Chr09g1042004/Niben261Chr16g0778006/Niben261Chr12g0387010/Niben261Chr09g1322007/Niben261Chr18g0127008/Niben261Chr10g0438018/novel.3990/Niben261Chr18g1372011/Niben261Chr08g1246006/Niben261Chr06g0816005/Niben261Chr03g1320001/Niben261Chr18g…	Niben261Chr12g0410007/Niben261Chr06g0702010/-/-/Niben261Chr11g0940012/Niben261Chr14g1514016/Niben261Chr10g0371005/Niben261Chr01g1544009/Niben261Chr09g1042004/Niben261Chr16g0778006/Niben261Chr12g0387010/Niben261Chr09g1322007/Niben261Chr18g0127008/Niben261Chr10g0438018/-/Niben261Chr18g1372011/Niben261Chr08g1246006/Niben261Chr06g0816005/Niben261Chr03g1320001/Niben261Chr18g0501003/Niben261Chr03g00240…	34	13	novel.5432/Niben261Chr14g1514016/Niben261Chr10g0371005/Niben261Chr01g1544009/Niben261Chr09g1042004/novel.3990/Niben261Chr06g0816005/Niben261Chr03g0024006/Niben261Chr06g1094004/Niben261Chr16g0833003/novel.6682/Niben261Chr12g0370003/Niben261Chr09g0048001	21	Niben261Chr12g0410007/Niben261Chr06g0702010/novel.7672/Niben261Chr11g0940012/Niben261Chr16g0778006/Niben261Chr12g0387010/Niben261Chr09g1322007/Niben261Chr18g0127008/Niben261Chr10g0438018/Niben261Chr18g1372011/Niben261Chr08g1246006/Niben261Chr03g1320001/Niben261Chr18g0501003/Niben261Chr08g0408019/Niben261Chr05g0306001/Niben261Chr10g1204003/Niben261Chr04g0875015/Niben261Chr17g1389014/Niben261Chr12g…
BP	GO:0015833	peptide transport	0.667872	0.999988	Niben261Chr12g0410007/Niben261Chr06g0702010/novel.5432/novel.7672/Niben261Chr11g0940012/Niben261Chr14g1514016/Niben261Chr10g0371005/Niben261Chr01g1544009/Niben261Chr09g1042004/Niben261Chr16g0778006/Niben261Chr12g0387010/Niben261Chr09g1322007/Niben261Chr18g0127008/Niben261Chr10g0438018/novel.3990/Niben261Chr18g1372011/Niben261Chr08g1246006/Niben261Chr06g0816005/Niben261Chr03g1320001/Niben261Chr18g…	Niben261Chr12g0410007/Niben261Chr06g0702010/-/-/Niben261Chr11g0940012/Niben261Chr14g1514016/Niben261Chr10g0371005/Niben261Chr01g1544009/Niben261Chr09g1042004/Niben261Chr16g0778006/Niben261Chr12g0387010/Niben261Chr09g1322007/Niben261Chr18g0127008/Niben261Chr10g0438018/-/Niben261Chr18g1372011/Niben261Chr08g1246006/Niben261Chr06g0816005/Niben261Chr03g1320001/Niben261Chr18g0501003/Niben261Chr03g00240…	34	13	novel.5432/Niben261Chr14g1514016/Niben261Chr10g0371005/Niben261Chr01g1544009/Niben261Chr09g1042004/novel.3990/Niben261Chr06g0816005/Niben261Chr03g0024006/Niben261Chr06g1094004/Niben261Chr16g0833003/novel.6682/Niben261Chr12g0370003/Niben261Chr09g0048001	21	Niben261Chr12g0410007/Niben261Chr06g0702010/novel.7672/Niben261Chr11g0940012/Niben261Chr16g0778006/Niben261Chr12g0387010/Niben261Chr09g1322007/Niben261Chr18g0127008/Niben261Chr10g0438018/Niben261Chr18g1372011/Niben261Chr08g1246006/Niben261Chr03g1320001/Niben261Chr18g0501003/Niben261Chr08g0408019/Niben261Chr05g0306001/Niben261Chr10g1204003/Niben261Chr04g0875015/Niben261Chr17g1389014/Niben261Chr12g…
BP	GO:0042886	amide transport	0.667872	0.999988	Niben261Chr12g0410007/Niben261Chr06g0702010/novel.5432/novel.7672/Niben261Chr11g0940012/Niben261Chr14g1514016/Niben261Chr10g0371005/Niben261Chr01g1544009/Niben261Chr09g1042004/Niben261Chr16g0778006/Niben261Chr12g0387010/Niben261Chr09g1322007/Niben261Chr18g0127008/Niben261Chr10g0438018/novel.3990/Niben261Chr18g1372011/Niben261Chr08g1246006/Niben261Chr06g0816005/Niben261Chr03g1320001/Niben261Chr18g…	Niben261Chr12g0410007/Niben261Chr06g0702010/-/-/Niben261Chr11g0940012/Niben261Chr14g1514016/Niben261Chr10g0371005/Niben261Chr01g1544009/Niben261Chr09g1042004/Niben261Chr16g0778006/Niben261Chr12g0387010/Niben261Chr09g1322007/Niben261Chr18g0127008/Niben261Chr10g0438018/-/Niben261Chr18g1372011/Niben261Chr08g1246006/Niben261Chr06g0816005/Niben261Chr03g1320001/Niben261Chr18g0501003/Niben261Chr03g00240…	34	13	novel.5432/Niben261Chr14g1514016/Niben261Chr10g0371005/Niben261Chr01g1544009/Niben261Chr09g1042004/novel.3990/Niben261Chr06g0816005/Niben261Chr03g0024006/Niben261Chr06g1094004/Niben261Chr16g0833003/novel.6682/Niben261Chr12g0370003/Niben261Chr09g0048001	21	Niben261Chr12g0410007/Niben261Chr06g0702010/novel.7672/Niben261Chr11g0940012/Niben261Chr16g0778006/Niben261Chr12g0387010/Niben261Chr09g1322007/Niben261Chr18g0127008/Niben261Chr10g0438018/Niben261Chr18g1372011/Niben261Chr08g1246006/Niben261Chr03g1320001/Niben261Chr18g0501003/Niben261Chr08g0408019/Niben261Chr05g0306001/Niben261Chr10g1204003/Niben261Chr04g0875015/Niben261Chr17g1389014/Niben261Chr12g…
BP	GO:0006096	glycolytic process	0.668895	0.999988	Niben261Chr19g0560002/Niben261Chr02g1036005/Niben261Chr10g0871003/Niben261Chr19g1289011/Niben261Chr01g1387006/Niben261Chr13g1261011/novel.6799/Niben261Scf03882g0000005/Niben261Chr19g1459018/Niben261Chr02g1335006	Niben261Chr19g0560002/Niben261Chr02g1036005/Niben261Chr10g0871003/Niben261Chr19g1289011/Niben261Chr01g1387006/Niben261Chr13g1261011/-/Niben261Scf03882g0000005/Niben261Chr19g1459018/Niben261Chr02g1335006	10	8	Niben261Chr19g0560002/Niben261Chr02g1036005/Niben261Chr10g0871003/Niben261Chr19g1289011/Niben261Chr01g1387006/Niben261Chr13g1261011/Niben261Chr19g1459018/Niben261Chr02g1335006	2	novel.6799/Niben261Scf03882g0000005
BP	GO:0006165	nucleoside diphosphate phosphorylation	0.668895	0.999988	Niben261Chr19g0560002/Niben261Chr02g1036005/Niben261Chr10g0871003/Niben261Chr19g1289011/Niben261Chr01g1387006/Niben261Chr13g1261011/novel.6799/Niben261Scf03882g0000005/Niben261Chr19g1459018/Niben261Chr02g1335006	Niben261Chr19g0560002/Niben261Chr02g1036005/Niben261Chr10g0871003/Niben261Chr19g1289011/Niben261Chr01g1387006/Niben261Chr13g1261011/-/Niben261Scf03882g0000005/Niben261Chr19g1459018/Niben261Chr02g1335006	10	8	Niben261Chr19g0560002/Niben261Chr02g1036005/Niben261Chr10g0871003/Niben261Chr19g1289011/Niben261Chr01g1387006/Niben261Chr13g1261011/Niben261Chr19g1459018/Niben261Chr02g1335006	2	novel.6799/Niben261Scf03882g0000005
BP	GO:0006757	ATP generation from ADP	0.668895	0.999988	Niben261Chr19g0560002/Niben261Chr02g1036005/Niben261Chr10g0871003/Niben261Chr19g1289011/Niben261Chr01g1387006/Niben261Chr13g1261011/novel.6799/Niben261Scf03882g0000005/Niben261Chr19g1459018/Niben261Chr02g1335006	Niben261Chr19g0560002/Niben261Chr02g1036005/Niben261Chr10g0871003/Niben261Chr19g1289011/Niben261Chr01g1387006/Niben261Chr13g1261011/-/Niben261Scf03882g0000005/Niben261Chr19g1459018/Niben261Chr02g1335006	10	8	Niben261Chr19g0560002/Niben261Chr02g1036005/Niben261Chr10g0871003/Niben261Chr19g1289011/Niben261Chr01g1387006/Niben261Chr13g1261011/Niben261Chr19g1459018/Niben261Chr02g1335006	2	novel.6799/Niben261Scf03882g0000005
BP	GO:0009132	nucleoside diphosphate metabolic process	0.668895	0.999988	Niben261Chr19g0560002/Niben261Chr02g1036005/Niben261Chr10g0871003/Niben261Chr19g1289011/Niben261Chr01g1387006/Niben261Chr13g1261011/novel.6799/Niben261Scf03882g0000005/Niben261Chr19g1459018/Niben261Chr02g1335006	Niben261Chr19g0560002/Niben261Chr02g1036005/Niben261Chr10g0871003/Niben261Chr19g1289011/Niben261Chr01g1387006/Niben261Chr13g1261011/-/Niben261Scf03882g0000005/Niben261Chr19g1459018/Niben261Chr02g1335006	10	8	Niben261Chr19g0560002/Niben261Chr02g1036005/Niben261Chr10g0871003/Niben261Chr19g1289011/Niben261Chr01g1387006/Niben261Chr13g1261011/Niben261Chr19g1459018/Niben261Chr02g1335006	2	novel.6799/Niben261Scf03882g0000005
BP	GO:0009135	purine nucleoside diphosphate metabolic process	0.668895	0.999988	Niben261Chr19g0560002/Niben261Chr02g1036005/Niben261Chr10g0871003/Niben261Chr19g1289011/Niben261Chr01g1387006/Niben261Chr13g1261011/novel.6799/Niben261Scf03882g0000005/Niben261Chr19g1459018/Niben261Chr02g1335006	Niben261Chr19g0560002/Niben261Chr02g1036005/Niben261Chr10g0871003/Niben261Chr19g1289011/Niben261Chr01g1387006/Niben261Chr13g1261011/-/Niben261Scf03882g0000005/Niben261Chr19g1459018/Niben261Chr02g1335006	10	8	Niben261Chr19g0560002/Niben261Chr02g1036005/Niben261Chr10g0871003/Niben261Chr19g1289011/Niben261Chr01g1387006/Niben261Chr13g1261011/Niben261Chr19g1459018/Niben261Chr02g1335006	2	novel.6799/Niben261Scf03882g0000005
BP	GO:0009179	purine ribonucleoside diphosphate metabolic process	0.668895	0.999988	Niben261Chr19g0560002/Niben261Chr02g1036005/Niben261Chr10g0871003/Niben261Chr19g1289011/Niben261Chr01g1387006/Niben261Chr13g1261011/novel.6799/Niben261Scf03882g0000005/Niben261Chr19g1459018/Niben261Chr02g1335006	Niben261Chr19g0560002/Niben261Chr02g1036005/Niben261Chr10g0871003/Niben261Chr19g1289011/Niben261Chr01g1387006/Niben261Chr13g1261011/-/Niben261Scf03882g0000005/Niben261Chr19g1459018/Niben261Chr02g1335006	10	8	Niben261Chr19g0560002/Niben261Chr02g1036005/Niben261Chr10g0871003/Niben261Chr19g1289011/Niben261Chr01g1387006/Niben261Chr13g1261011/Niben261Chr19g1459018/Niben261Chr02g1335006	2	novel.6799/Niben261Scf03882g0000005
BP	GO:0009185	ribonucleoside diphosphate metabolic process	0.668895	0.999988	Niben261Chr19g0560002/Niben261Chr02g1036005/Niben261Chr10g0871003/Niben261Chr19g1289011/Niben261Chr01g1387006/Niben261Chr13g1261011/novel.6799/Niben261Scf03882g0000005/Niben261Chr19g1459018/Niben261Chr02g1335006	Niben261Chr19g0560002/Niben261Chr02g1036005/Niben261Chr10g0871003/Niben261Chr19g1289011/Niben261Chr01g1387006/Niben261Chr13g1261011/-/Niben261Scf03882g0000005/Niben261Chr19g1459018/Niben261Chr02g1335006	10	8	Niben261Chr19g0560002/Niben261Chr02g1036005/Niben261Chr10g0871003/Niben261Chr19g1289011/Niben261Chr01g1387006/Niben261Chr13g1261011/Niben261Chr19g1459018/Niben261Chr02g1335006	2	novel.6799/Niben261Scf03882g0000005
BP	GO:0042866	pyruvate biosynthetic process	0.668895	0.999988	Niben261Chr19g0560002/Niben261Chr02g1036005/Niben261Chr10g0871003/Niben261Chr19g1289011/Niben261Chr01g1387006/Niben261Chr13g1261011/novel.6799/Niben261Scf03882g0000005/Niben261Chr19g1459018/Niben261Chr02g1335006	Niben261Chr19g0560002/Niben261Chr02g1036005/Niben261Chr10g0871003/Niben261Chr19g1289011/Niben261Chr01g1387006/Niben261Chr13g1261011/-/Niben261Scf03882g0000005/Niben261Chr19g1459018/Niben261Chr02g1335006	10	8	Niben261Chr19g0560002/Niben261Chr02g1036005/Niben261Chr10g0871003/Niben261Chr19g1289011/Niben261Chr01g1387006/Niben261Chr13g1261011/Niben261Chr19g1459018/Niben261Chr02g1335006	2	novel.6799/Niben261Scf03882g0000005
BP	GO:0046031	ADP metabolic process	0.668895	0.999988	Niben261Chr19g0560002/Niben261Chr02g1036005/Niben261Chr10g0871003/Niben261Chr19g1289011/Niben261Chr01g1387006/Niben261Chr13g1261011/novel.6799/Niben261Scf03882g0000005/Niben261Chr19g1459018/Niben261Chr02g1335006	Niben261Chr19g0560002/Niben261Chr02g1036005/Niben261Chr10g0871003/Niben261Chr19g1289011/Niben261Chr01g1387006/Niben261Chr13g1261011/-/Niben261Scf03882g0000005/Niben261Chr19g1459018/Niben261Chr02g1335006	10	8	Niben261Chr19g0560002/Niben261Chr02g1036005/Niben261Chr10g0871003/Niben261Chr19g1289011/Niben261Chr01g1387006/Niben261Chr13g1261011/Niben261Chr19g1459018/Niben261Chr02g1335006	2	novel.6799/Niben261Scf03882g0000005
BP	GO:0046939	nucleotide phosphorylation	0.668895	0.999988	Niben261Chr19g0560002/Niben261Chr02g1036005/Niben261Chr10g0871003/Niben261Chr19g1289011/Niben261Chr01g1387006/Niben261Chr13g1261011/novel.6799/Niben261Scf03882g0000005/Niben261Chr19g1459018/Niben261Chr02g1335006	Niben261Chr19g0560002/Niben261Chr02g1036005/Niben261Chr10g0871003/Niben261Chr19g1289011/Niben261Chr01g1387006/Niben261Chr13g1261011/-/Niben261Scf03882g0000005/Niben261Chr19g1459018/Niben261Chr02g1335006	10	8	Niben261Chr19g0560002/Niben261Chr02g1036005/Niben261Chr10g0871003/Niben261Chr19g1289011/Niben261Chr01g1387006/Niben261Chr13g1261011/Niben261Chr19g1459018/Niben261Chr02g1335006	2	novel.6799/Niben261Scf03882g0000005
BP	GO:0009060	aerobic respiration	0.67087	0.999988	Niben261Chr02g0496004/novel.1839	Niben261Chr02g0496004/-	2	0		2	Niben261Chr02g0496004/novel.1839
BP	GO:1901575	organic substance catabolic process	0.671862	0.999988	Niben261Chr08g0659002/Niben261Chr05g1333012/Niben261Chr01g0894005/Niben261Chr06g1195015/Niben261Chr19g0560002/Niben261Chr05g1331002/Niben261Chr07g1372006/Niben261Chr19g1350001/Niben261Chr03g0771011/Niben261Chr15g1241004/Niben261Chr02g1036005/Niben261Chr09g0225004/Niben261Chr15g0670002/Niben261Chr10g0871003/Niben261Chr12g1064003/Niben261Chr19g1289011/Niben261Chr13g0645006/Niben261Chr10g0451002/Nib…	Niben261Chr08g0659002/Niben261Chr05g1333012/Niben261Chr01g0894005/Niben261Chr06g1195015/Niben261Chr19g0560002/Niben261Chr05g1331002/Niben261Chr07g1372006/Niben261Chr19g1350001/Niben261Chr03g0771011/Niben261Chr15g1241004/Niben261Chr02g1036005/Niben261Chr09g0225004/Niben261Chr15g0670002/Niben261Chr10g0871003/Niben261Chr12g1064003/Niben261Chr19g1289011/Niben261Chr13g0645006/Niben261Chr10g0451002/Nib…	44	26	Niben261Chr08g0659002/Niben261Chr19g0560002/Niben261Chr07g1372006/Niben261Chr19g1350001/Niben261Chr15g1241004/Niben261Chr02g1036005/Niben261Chr15g0670002/Niben261Chr10g0871003/Niben261Chr12g1064003/Niben261Chr19g1289011/Niben261Chr13g0645006/Niben261Chr10g0451002/Niben261Chr01g1387006/Niben261Chr13g0274008/Niben261Chr13g1261011/Niben261Chr14g0602032/novel.7560/Niben261Chr19g1459018/Niben261Chr01g…	18	Niben261Chr05g1333012/Niben261Chr01g0894005/Niben261Chr06g1195015/Niben261Chr05g1331002/Niben261Chr03g0771011/Niben261Chr09g0225004/Niben261Chr16g0470008/Niben261Chr13g0528002/Niben261Chr14g0896001/Niben261Chr02g0868001/novel.6799/Niben261Scf03882g0000005/Niben261Chr01g1447005/Niben261Chr14g0880011/Niben261Chr08g0754003/Niben261Chr06g1186001/Niben261Chr19g0311001/Niben261Chr10g1200001
BP	GO:0033036	macromolecule localization	0.673851	0.999988	Niben261Chr12g0410007/Niben261Chr06g0702010/Niben261Chr11g0003003/novel.5432/novel.7672/Niben261Chr11g0940012/Niben261Chr17g1295008/Niben261Chr14g1514016/Niben261Chr10g0371005/Niben261Chr01g1544009/Niben261Chr09g1042004/Niben261Chr16g0778006/Niben261Chr12g0387010/Niben261Chr09g1322007/novel.3275/Niben261Chr12g0962010/Niben261Chr18g0127008/Niben261Chr10g0438018/novel.3990/Niben261Chr18g1372011/Nib…	Niben261Chr12g0410007/Niben261Chr06g0702010/Niben261Chr11g0003003/-/-/Niben261Chr11g0940012/Niben261Chr17g1295008/Niben261Chr14g1514016/Niben261Chr10g0371005/Niben261Chr01g1544009/Niben261Chr09g1042004/Niben261Chr16g0778006/Niben261Chr12g0387010/Niben261Chr09g1322007/-/Niben261Chr12g0962010/Niben261Chr18g0127008/Niben261Chr10g0438018/-/Niben261Chr18g1372011/Niben261Chr08g1246006/Niben261Chr06g081…	39	18	Niben261Chr11g0003003/novel.5432/Niben261Chr17g1295008/Niben261Chr14g1514016/Niben261Chr10g0371005/Niben261Chr01g1544009/Niben261Chr09g1042004/novel.3275/Niben261Chr12g0962010/novel.3990/Niben261Chr06g0816005/Niben261Chr03g0024006/Niben261Chr06g1094004/Niben261Chr16g0833003/novel.6682/Niben261Chr19g0019007/Niben261Chr12g0370003/Niben261Chr09g0048001	21	Niben261Chr12g0410007/Niben261Chr06g0702010/novel.7672/Niben261Chr11g0940012/Niben261Chr16g0778006/Niben261Chr12g0387010/Niben261Chr09g1322007/Niben261Chr18g0127008/Niben261Chr10g0438018/Niben261Chr18g1372011/Niben261Chr08g1246006/Niben261Chr03g1320001/Niben261Chr18g0501003/Niben261Chr08g0408019/Niben261Chr05g0306001/Niben261Chr10g1204003/Niben261Chr04g0875015/Niben261Chr17g1389014/Niben261Chr12g…
BP	GO:0045184	establishment of protein localization	0.676817	0.999988	Niben261Chr12g0410007/Niben261Chr06g0702010/novel.5432/novel.7672/Niben261Chr11g0940012/Niben261Chr14g1514016/Niben261Chr10g0371005/Niben261Chr01g1544009/Niben261Chr09g1042004/Niben261Chr16g0778006/Niben261Chr12g0387010/Niben261Chr09g1322007/Niben261Chr18g0127008/Niben261Chr10g0438018/novel.3990/Niben261Chr18g1372011/Niben261Chr08g1246006/Niben261Chr06g0816005/Niben261Chr03g1320001/Niben261Chr18g…	Niben261Chr12g0410007/Niben261Chr06g0702010/-/-/Niben261Chr11g0940012/Niben261Chr14g1514016/Niben261Chr10g0371005/Niben261Chr01g1544009/Niben261Chr09g1042004/Niben261Chr16g0778006/Niben261Chr12g0387010/Niben261Chr09g1322007/Niben261Chr18g0127008/Niben261Chr10g0438018/-/Niben261Chr18g1372011/Niben261Chr08g1246006/Niben261Chr06g0816005/Niben261Chr03g1320001/Niben261Chr18g0501003/Niben261Chr03g00240…	34	13	novel.5432/Niben261Chr14g1514016/Niben261Chr10g0371005/Niben261Chr01g1544009/Niben261Chr09g1042004/novel.3990/Niben261Chr06g0816005/Niben261Chr03g0024006/Niben261Chr06g1094004/Niben261Chr16g0833003/novel.6682/Niben261Chr12g0370003/Niben261Chr09g0048001	21	Niben261Chr12g0410007/Niben261Chr06g0702010/novel.7672/Niben261Chr11g0940012/Niben261Chr16g0778006/Niben261Chr12g0387010/Niben261Chr09g1322007/Niben261Chr18g0127008/Niben261Chr10g0438018/Niben261Chr18g1372011/Niben261Chr08g1246006/Niben261Chr03g1320001/Niben261Chr18g0501003/Niben261Chr08g0408019/Niben261Chr05g0306001/Niben261Chr10g1204003/Niben261Chr04g0875015/Niben261Chr17g1389014/Niben261Chr12g…
BP	GO:0046434	organophosphate catabolic process	0.678544	0.999988	Niben261Chr19g0560002/Niben261Chr02g1036005/Niben261Chr10g0871003/Niben261Chr19g1289011/Niben261Chr01g1387006/Niben261Chr13g1261011/novel.6799/Niben261Scf03882g0000005/Niben261Chr19g1459018/Niben261Chr02g1335006/Niben261Chr09g0283009/Niben261Chr04g1072011	Niben261Chr19g0560002/Niben261Chr02g1036005/Niben261Chr10g0871003/Niben261Chr19g1289011/Niben261Chr01g1387006/Niben261Chr13g1261011/-/Niben261Scf03882g0000005/Niben261Chr19g1459018/Niben261Chr02g1335006/Niben261Chr09g0283009/Niben261Chr04g1072011	12	10	Niben261Chr19g0560002/Niben261Chr02g1036005/Niben261Chr10g0871003/Niben261Chr19g1289011/Niben261Chr01g1387006/Niben261Chr13g1261011/Niben261Chr19g1459018/Niben261Chr02g1335006/Niben261Chr09g0283009/Niben261Chr04g1072011	2	novel.6799/Niben261Scf03882g0000005
BP	GO:0043414	macromolecule methylation	0.687957	0.999988	Niben261Chr13g0627005/Niben261Chr15g1354012/Niben261Chr04g1613007/Niben261Chr07g1407017/Niben261Chr13g1114003	Niben261Chr13g0627005/Niben261Chr15g1354012/Niben261Chr04g1613007/Niben261Chr07g1407017/Niben261Chr13g1114003	5	2	Niben261Chr15g1354012/Niben261Chr13g1114003	3	Niben261Chr13g0627005/Niben261Chr04g1613007/Niben261Chr07g1407017
BP	GO:0009152	purine ribonucleotide biosynthetic process	0.690749	0.999988	Niben261Chr03g1190017/Niben261Chr02g0281001/novel.4203/Niben261Chr07g0013003/Niben261Chr19g0560002/Niben261Chr17g0123004/Niben261Chr01g0946020/Niben261Chr02g1036005/Niben261Chr10g0871003/Niben261Chr19g1289011/Niben261Chr14g0101001/Niben261Chr01g1387006/Niben261Chr13g1261011/novel.8394/novel.6799/Niben261Scf03882g0000005/Niben261Chr19g1459018/novel.4315/Niben261Chr14g1018015/Niben261Chr02g1335006	Niben261Chr03g1190017/Niben261Chr02g0281001/-/Niben261Chr07g0013003/Niben261Chr19g0560002/Niben261Chr17g0123004/Niben261Chr01g0946020/Niben261Chr02g1036005/Niben261Chr10g0871003/Niben261Chr19g1289011/Niben261Chr14g0101001/Niben261Chr01g1387006/Niben261Chr13g1261011/-/-/Niben261Scf03882g0000005/Niben261Chr19g1459018/-/Niben261Chr14g1018015/Niben261Chr02g1335006	20	17	Niben261Chr03g1190017/Niben261Chr02g0281001/novel.4203/Niben261Chr07g0013003/Niben261Chr19g0560002/Niben261Chr17g0123004/Niben261Chr01g0946020/Niben261Chr02g1036005/Niben261Chr10g0871003/Niben261Chr19g1289011/Niben261Chr14g0101001/Niben261Chr01g1387006/Niben261Chr13g1261011/novel.8394/Niben261Chr19g1459018/Niben261Chr14g1018015/Niben261Chr02g1335006	3	novel.6799/Niben261Scf03882g0000005/novel.4315
BP	GO:0009260	ribonucleotide biosynthetic process	0.690749	0.999988	Niben261Chr03g1190017/Niben261Chr02g0281001/novel.4203/Niben261Chr07g0013003/Niben261Chr19g0560002/Niben261Chr17g0123004/Niben261Chr01g0946020/Niben261Chr02g1036005/Niben261Chr10g0871003/Niben261Chr19g1289011/Niben261Chr14g0101001/Niben261Chr01g1387006/Niben261Chr13g1261011/novel.8394/novel.6799/Niben261Scf03882g0000005/Niben261Chr19g1459018/novel.4315/Niben261Chr14g1018015/Niben261Chr02g1335006	Niben261Chr03g1190017/Niben261Chr02g0281001/-/Niben261Chr07g0013003/Niben261Chr19g0560002/Niben261Chr17g0123004/Niben261Chr01g0946020/Niben261Chr02g1036005/Niben261Chr10g0871003/Niben261Chr19g1289011/Niben261Chr14g0101001/Niben261Chr01g1387006/Niben261Chr13g1261011/-/-/Niben261Scf03882g0000005/Niben261Chr19g1459018/-/Niben261Chr14g1018015/Niben261Chr02g1335006	20	17	Niben261Chr03g1190017/Niben261Chr02g0281001/novel.4203/Niben261Chr07g0013003/Niben261Chr19g0560002/Niben261Chr17g0123004/Niben261Chr01g0946020/Niben261Chr02g1036005/Niben261Chr10g0871003/Niben261Chr19g1289011/Niben261Chr14g0101001/Niben261Chr01g1387006/Niben261Chr13g1261011/novel.8394/Niben261Chr19g1459018/Niben261Chr14g1018015/Niben261Chr02g1335006	3	novel.6799/Niben261Scf03882g0000005/novel.4315
BP	GO:0046390	ribose phosphate biosynthetic process	0.690749	0.999988	Niben261Chr03g1190017/Niben261Chr02g0281001/novel.4203/Niben261Chr07g0013003/Niben261Chr19g0560002/Niben261Chr17g0123004/Niben261Chr01g0946020/Niben261Chr02g1036005/Niben261Chr10g0871003/Niben261Chr19g1289011/Niben261Chr14g0101001/Niben261Chr01g1387006/Niben261Chr13g1261011/novel.8394/novel.6799/Niben261Scf03882g0000005/Niben261Chr19g1459018/novel.4315/Niben261Chr14g1018015/Niben261Chr02g1335006	Niben261Chr03g1190017/Niben261Chr02g0281001/-/Niben261Chr07g0013003/Niben261Chr19g0560002/Niben261Chr17g0123004/Niben261Chr01g0946020/Niben261Chr02g1036005/Niben261Chr10g0871003/Niben261Chr19g1289011/Niben261Chr14g0101001/Niben261Chr01g1387006/Niben261Chr13g1261011/-/-/Niben261Scf03882g0000005/Niben261Chr19g1459018/-/Niben261Chr14g1018015/Niben261Chr02g1335006	20	17	Niben261Chr03g1190017/Niben261Chr02g0281001/novel.4203/Niben261Chr07g0013003/Niben261Chr19g0560002/Niben261Chr17g0123004/Niben261Chr01g0946020/Niben261Chr02g1036005/Niben261Chr10g0871003/Niben261Chr19g1289011/Niben261Chr14g0101001/Niben261Chr01g1387006/Niben261Chr13g1261011/novel.8394/Niben261Chr19g1459018/Niben261Chr14g1018015/Niben261Chr02g1335006	3	novel.6799/Niben261Scf03882g0000005/novel.4315
BP	GO:0006913	nucleocytoplasmic transport	0.692369	0.999988	novel.5432/Niben261Chr08g1246006/novel.6682	-/Niben261Chr08g1246006/-	3	2	novel.5432/novel.6682	1	Niben261Chr08g1246006
BP	GO:0016226	iron-sulfur cluster assembly	0.692369	0.999988	Niben261Chr06g0581008/Niben261Chr09g0552010/Niben261Chr10g0178014	Niben261Chr06g0581008/Niben261Chr09g0552010/Niben261Chr10g0178014	3	3	Niben261Chr06g0581008/Niben261Chr09g0552010/Niben261Chr10g0178014	0
BP	GO:0031163	metallo-sulfur cluster assembly	0.692369	0.999988	Niben261Chr06g0581008/Niben261Chr09g0552010/Niben261Chr10g0178014	Niben261Chr06g0581008/Niben261Chr09g0552010/Niben261Chr10g0178014	3	3	Niben261Chr06g0581008/Niben261Chr09g0552010/Niben261Chr10g0178014	0
BP	GO:0051169	nuclear transport	0.692369	0.999988	novel.5432/Niben261Chr08g1246006/novel.6682	-/Niben261Chr08g1246006/-	3	2	novel.5432/novel.6682	1	Niben261Chr08g1246006
BP	GO:0008104	protein localization	0.69427	0.999988	Niben261Chr12g0410007/Niben261Chr06g0702010/novel.5432/novel.7672/Niben261Chr11g0940012/Niben261Chr17g1295008/Niben261Chr14g1514016/Niben261Chr10g0371005/Niben261Chr01g1544009/Niben261Chr09g1042004/Niben261Chr16g0778006/Niben261Chr12g0387010/Niben261Chr09g1322007/novel.3275/Niben261Chr18g0127008/Niben261Chr10g0438018/novel.3990/Niben261Chr18g1372011/Niben261Chr08g1246006/Niben261Chr06g0816005/Nib…	Niben261Chr12g0410007/Niben261Chr06g0702010/-/-/Niben261Chr11g0940012/Niben261Chr17g1295008/Niben261Chr14g1514016/Niben261Chr10g0371005/Niben261Chr01g1544009/Niben261Chr09g1042004/Niben261Chr16g0778006/Niben261Chr12g0387010/Niben261Chr09g1322007/-/Niben261Chr18g0127008/Niben261Chr10g0438018/-/Niben261Chr18g1372011/Niben261Chr08g1246006/Niben261Chr06g0816005/Niben261Chr03g1320001/Niben261Chr18g050…	36	15	novel.5432/Niben261Chr17g1295008/Niben261Chr14g1514016/Niben261Chr10g0371005/Niben261Chr01g1544009/Niben261Chr09g1042004/novel.3275/novel.3990/Niben261Chr06g0816005/Niben261Chr03g0024006/Niben261Chr06g1094004/Niben261Chr16g0833003/novel.6682/Niben261Chr12g0370003/Niben261Chr09g0048001	21	Niben261Chr12g0410007/Niben261Chr06g0702010/novel.7672/Niben261Chr11g0940012/Niben261Chr16g0778006/Niben261Chr12g0387010/Niben261Chr09g1322007/Niben261Chr18g0127008/Niben261Chr10g0438018/Niben261Chr18g1372011/Niben261Chr08g1246006/Niben261Chr03g1320001/Niben261Chr18g0501003/Niben261Chr08g0408019/Niben261Chr05g0306001/Niben261Chr10g1204003/Niben261Chr04g0875015/Niben261Chr17g1389014/Niben261Chr12g…
BP	GO:0006164	purine nucleotide biosynthetic process	0.695201	0.999988	Niben261Chr03g1190017/Niben261Chr02g0281001/novel.4203/Niben261Chr07g0013003/Niben261Chr19g0560002/Niben261Chr17g0123004/Niben261Chr01g0946020/Niben261Chr02g1036005/Niben261Chr10g0871003/Niben261Chr19g1289011/Niben261Chr14g0101001/Niben261Chr01g1387006/Niben261Chr13g1261011/novel.8394/novel.6799/Niben261Scf03882g0000005/Niben261Chr19g1459018/novel.4315/Niben261Chr14g1018015/Niben261Chr02g1335006/…	Niben261Chr03g1190017/Niben261Chr02g0281001/-/Niben261Chr07g0013003/Niben261Chr19g0560002/Niben261Chr17g0123004/Niben261Chr01g0946020/Niben261Chr02g1036005/Niben261Chr10g0871003/Niben261Chr19g1289011/Niben261Chr14g0101001/Niben261Chr01g1387006/Niben261Chr13g1261011/-/-/Niben261Scf03882g0000005/Niben261Chr19g1459018/-/Niben261Chr14g1018015/Niben261Chr02g1335006/Niben261Chr15g1024010	21	18	Niben261Chr03g1190017/Niben261Chr02g0281001/novel.4203/Niben261Chr07g0013003/Niben261Chr19g0560002/Niben261Chr17g0123004/Niben261Chr01g0946020/Niben261Chr02g1036005/Niben261Chr10g0871003/Niben261Chr19g1289011/Niben261Chr14g0101001/Niben261Chr01g1387006/Niben261Chr13g1261011/novel.8394/Niben261Chr19g1459018/Niben261Chr14g1018015/Niben261Chr02g1335006/Niben261Chr15g1024010	3	novel.6799/Niben261Scf03882g0000005/novel.4315
BP	GO:0098655	cation transmembrane transport	0.699524	0.999988	Niben261Chr03g1190017/Niben261Chr02g0281001/Niben261Chr03g0126002/novel.4203/novel.8522/Niben261Chr07g0013003/Niben261Chr19g0634002/Niben261Chr14g0597016/Niben261Chr15g0658003/Niben261Chr17g0123004/Niben261Chr11g0625002/Niben261Chr18g0554008/Niben261Chr01g0946020/Niben261Chr09g0797012/Niben261Chr14g0101001/novel.3225/Niben261Chr08g0142009/novel.8394/Niben261Chr19g0549005/Niben261Chr04g0440007/nov…	Niben261Chr03g1190017/Niben261Chr02g0281001/Niben261Chr03g0126002/-/-/Niben261Chr07g0013003/Niben261Chr19g0634002/Niben261Chr14g0597016/Niben261Chr15g0658003/Niben261Chr17g0123004/Niben261Chr11g0625002/Niben261Chr18g0554008/Niben261Chr01g0946020/Niben261Chr09g0797012/Niben261Chr14g0101001/-/Niben261Chr08g0142009/-/Niben261Chr19g0549005/Niben261Chr04g0440007/-/Niben261Chr14g1018015	22	18	Niben261Chr03g1190017/Niben261Chr02g0281001/Niben261Chr03g0126002/novel.4203/novel.8522/Niben261Chr07g0013003/Niben261Chr19g0634002/Niben261Chr14g0597016/Niben261Chr15g0658003/Niben261Chr17g0123004/Niben261Chr11g0625002/Niben261Chr18g0554008/Niben261Chr01g0946020/Niben261Chr14g0101001/novel.3225/novel.8394/Niben261Chr19g0549005/Niben261Chr14g1018015	4	Niben261Chr09g0797012/Niben261Chr08g0142009/Niben261Chr04g0440007/novel.4315
BP	GO:0098660	inorganic ion transmembrane transport	0.699524	0.999988	Niben261Chr03g1190017/Niben261Chr02g0281001/Niben261Chr03g0126002/novel.4203/novel.8522/Niben261Chr07g0013003/Niben261Chr19g0634002/Niben261Chr14g0597016/Niben261Chr15g0658003/Niben261Chr17g0123004/Niben261Chr11g0625002/Niben261Chr18g0554008/Niben261Chr01g0946020/Niben261Chr09g0797012/Niben261Chr14g0101001/novel.3225/Niben261Chr08g0142009/novel.8394/Niben261Chr19g0549005/Niben261Chr04g0440007/nov…	Niben261Chr03g1190017/Niben261Chr02g0281001/Niben261Chr03g0126002/-/-/Niben261Chr07g0013003/Niben261Chr19g0634002/Niben261Chr14g0597016/Niben261Chr15g0658003/Niben261Chr17g0123004/Niben261Chr11g0625002/Niben261Chr18g0554008/Niben261Chr01g0946020/Niben261Chr09g0797012/Niben261Chr14g0101001/-/Niben261Chr08g0142009/-/Niben261Chr19g0549005/Niben261Chr04g0440007/-/Niben261Chr14g1018015	22	18	Niben261Chr03g1190017/Niben261Chr02g0281001/Niben261Chr03g0126002/novel.4203/novel.8522/Niben261Chr07g0013003/Niben261Chr19g0634002/Niben261Chr14g0597016/Niben261Chr15g0658003/Niben261Chr17g0123004/Niben261Chr11g0625002/Niben261Chr18g0554008/Niben261Chr01g0946020/Niben261Chr14g0101001/novel.3225/novel.8394/Niben261Chr19g0549005/Niben261Chr14g1018015	4	Niben261Chr09g0797012/Niben261Chr08g0142009/Niben261Chr04g0440007/novel.4315
BP	GO:0098662	inorganic cation transmembrane transport	0.699524	0.999988	Niben261Chr03g1190017/Niben261Chr02g0281001/Niben261Chr03g0126002/novel.4203/novel.8522/Niben261Chr07g0013003/Niben261Chr19g0634002/Niben261Chr14g0597016/Niben261Chr15g0658003/Niben261Chr17g0123004/Niben261Chr11g0625002/Niben261Chr18g0554008/Niben261Chr01g0946020/Niben261Chr09g0797012/Niben261Chr14g0101001/novel.3225/Niben261Chr08g0142009/novel.8394/Niben261Chr19g0549005/Niben261Chr04g0440007/nov…	Niben261Chr03g1190017/Niben261Chr02g0281001/Niben261Chr03g0126002/-/-/Niben261Chr07g0013003/Niben261Chr19g0634002/Niben261Chr14g0597016/Niben261Chr15g0658003/Niben261Chr17g0123004/Niben261Chr11g0625002/Niben261Chr18g0554008/Niben261Chr01g0946020/Niben261Chr09g0797012/Niben261Chr14g0101001/-/Niben261Chr08g0142009/-/Niben261Chr19g0549005/Niben261Chr04g0440007/-/Niben261Chr14g1018015	22	18	Niben261Chr03g1190017/Niben261Chr02g0281001/Niben261Chr03g0126002/novel.4203/novel.8522/Niben261Chr07g0013003/Niben261Chr19g0634002/Niben261Chr14g0597016/Niben261Chr15g0658003/Niben261Chr17g0123004/Niben261Chr11g0625002/Niben261Chr18g0554008/Niben261Chr01g0946020/Niben261Chr14g0101001/novel.3225/novel.8394/Niben261Chr19g0549005/Niben261Chr14g1018015	4	Niben261Chr09g0797012/Niben261Chr08g0142009/Niben261Chr04g0440007/novel.4315
BP	GO:0009166	nucleotide catabolic process	0.699953	0.999988	Niben261Chr19g0560002/Niben261Chr02g1036005/Niben261Chr10g0871003/Niben261Chr19g1289011/Niben261Chr01g1387006/Niben261Chr13g1261011/novel.6799/Niben261Scf03882g0000005/Niben261Chr19g1459018/Niben261Chr02g1335006	Niben261Chr19g0560002/Niben261Chr02g1036005/Niben261Chr10g0871003/Niben261Chr19g1289011/Niben261Chr01g1387006/Niben261Chr13g1261011/-/Niben261Scf03882g0000005/Niben261Chr19g1459018/Niben261Chr02g1335006	10	8	Niben261Chr19g0560002/Niben261Chr02g1036005/Niben261Chr10g0871003/Niben261Chr19g1289011/Niben261Chr01g1387006/Niben261Chr13g1261011/Niben261Chr19g1459018/Niben261Chr02g1335006	2	novel.6799/Niben261Scf03882g0000005
BP	GO:0019751	polyol metabolic process	0.7037	0.999988	Niben261Chr06g0967002/Niben261Chr19g1350001	Niben261Chr06g0967002/Niben261Chr19g1350001	2	2	Niben261Chr06g0967002/Niben261Chr19g1350001	0
BP	GO:0046834	lipid phosphorylation	0.7037	0.999988	Niben261Chr06g0030012/Niben261Chr15g1008037	Niben261Chr06g0030012/Niben261Chr15g1008037	2	2	Niben261Chr06g0030012/Niben261Chr15g1008037	0
BP	GO:0046854	phosphatidylinositol phosphorylation	0.7037	0.999988	Niben261Chr06g0030012/Niben261Chr15g1008037	Niben261Chr06g0030012/Niben261Chr15g1008037	2	2	Niben261Chr06g0030012/Niben261Chr15g1008037	0
BP	GO:0046907	intracellular transport	0.704964	0.999988	Niben261Chr12g0410007/Niben261Chr06g0702010/novel.5432/Niben261Chr14g1514016/Niben261Chr16g0778006/Niben261Chr15g1463001/Niben261Chr12g0387010/Niben261Chr09g1322007/Niben261Chr18g0127008/Niben261Chr10g0438018/novel.3990/Niben261Chr18g1372011/Niben261Chr08g1246006/Niben261Chr03g1320001/Niben261Chr03g0024006/Niben261Chr06g1094004/Niben261Chr03g1496003/Niben261Chr16g0833003/novel.8889/Niben261Chr08g…	Niben261Chr12g0410007/Niben261Chr06g0702010/-/Niben261Chr14g1514016/Niben261Chr16g0778006/Niben261Chr15g1463001/Niben261Chr12g0387010/Niben261Chr09g1322007/Niben261Chr18g0127008/Niben261Chr10g0438018/-/Niben261Chr18g1372011/Niben261Chr08g1246006/Niben261Chr03g1320001/Niben261Chr03g0024006/Niben261Chr06g1094004/Niben261Chr03g1496003/Niben261Chr16g0833003/-/Niben261Chr08g0408019/-/Niben261Chr12g037…	28	10	novel.5432/Niben261Chr14g1514016/Niben261Chr15g1463001/novel.3990/Niben261Chr03g0024006/Niben261Chr06g1094004/Niben261Chr03g1496003/Niben261Chr16g0833003/novel.6682/Niben261Chr12g0370003	18	Niben261Chr12g0410007/Niben261Chr06g0702010/Niben261Chr16g0778006/Niben261Chr12g0387010/Niben261Chr09g1322007/Niben261Chr18g0127008/Niben261Chr10g0438018/Niben261Chr18g1372011/Niben261Chr08g1246006/Niben261Chr03g1320001/novel.8889/Niben261Chr08g0408019/Niben261Chr10g1204003/Niben261Chr04g0875015/Niben261Chr17g1389014/Niben261Chr12g0748001/Niben261Chr09g0532004/Niben261Chr11g1182006
BP	GO:0051649	establishment of localization in cell	0.704964	0.999988	Niben261Chr12g0410007/Niben261Chr06g0702010/novel.5432/Niben261Chr14g1514016/Niben261Chr16g0778006/Niben261Chr15g1463001/Niben261Chr12g0387010/Niben261Chr09g1322007/Niben261Chr18g0127008/Niben261Chr10g0438018/novel.3990/Niben261Chr18g1372011/Niben261Chr08g1246006/Niben261Chr03g1320001/Niben261Chr03g0024006/Niben261Chr06g1094004/Niben261Chr03g1496003/Niben261Chr16g0833003/novel.8889/Niben261Chr08g…	Niben261Chr12g0410007/Niben261Chr06g0702010/-/Niben261Chr14g1514016/Niben261Chr16g0778006/Niben261Chr15g1463001/Niben261Chr12g0387010/Niben261Chr09g1322007/Niben261Chr18g0127008/Niben261Chr10g0438018/-/Niben261Chr18g1372011/Niben261Chr08g1246006/Niben261Chr03g1320001/Niben261Chr03g0024006/Niben261Chr06g1094004/Niben261Chr03g1496003/Niben261Chr16g0833003/-/Niben261Chr08g0408019/-/Niben261Chr12g037…	28	10	novel.5432/Niben261Chr14g1514016/Niben261Chr15g1463001/novel.3990/Niben261Chr03g0024006/Niben261Chr06g1094004/Niben261Chr03g1496003/Niben261Chr16g0833003/novel.6682/Niben261Chr12g0370003	18	Niben261Chr12g0410007/Niben261Chr06g0702010/Niben261Chr16g0778006/Niben261Chr12g0387010/Niben261Chr09g1322007/Niben261Chr18g0127008/Niben261Chr10g0438018/Niben261Chr18g1372011/Niben261Chr08g1246006/Niben261Chr03g1320001/novel.8889/Niben261Chr08g0408019/Niben261Chr10g1204003/Niben261Chr04g0875015/Niben261Chr17g1389014/Niben261Chr12g0748001/Niben261Chr09g0532004/Niben261Chr11g1182006
BP	GO:0022402	cell cycle process	0.711487	0.999988	Niben261Chr02g0890031/novel.7916/Niben261Chr16g1399003/Niben261Chr09g1294011	Niben261Chr02g0890031/-/Niben261Chr16g1399003/Niben261Chr09g1294011	4	3	Niben261Chr02g0890031/novel.7916/Niben261Chr09g1294011	1	Niben261Chr16g1399003
BP	GO:0006090	pyruvate metabolic process	0.71478	0.999988	Niben261Chr19g0560002/Niben261Chr02g1036005/Niben261Chr10g0871003/Niben261Chr19g1289011/Niben261Chr01g1387006/Niben261Chr13g1261011/novel.6799/Niben261Scf03882g0000005/Niben261Chr19g1459018/Niben261Chr02g1335006	Niben261Chr19g0560002/Niben261Chr02g1036005/Niben261Chr10g0871003/Niben261Chr19g1289011/Niben261Chr01g1387006/Niben261Chr13g1261011/-/Niben261Scf03882g0000005/Niben261Chr19g1459018/Niben261Chr02g1335006	10	8	Niben261Chr19g0560002/Niben261Chr02g1036005/Niben261Chr10g0871003/Niben261Chr19g1289011/Niben261Chr01g1387006/Niben261Chr13g1261011/Niben261Chr19g1459018/Niben261Chr02g1335006	2	novel.6799/Niben261Scf03882g0000005
BP	GO:0048583	regulation of response to stimulus	0.718249	0.999988	Niben261Chr09g1223010/Niben261Chr10g1375013/Niben261Chr07g1450011	Niben261Chr09g1223010/Niben261Chr10g1375013/Niben261Chr07g1450011	3	0		3	Niben261Chr09g1223010/Niben261Chr10g1375013/Niben261Chr07g1450011
BP	GO:0006352	DNA-templated transcription, initiation	0.725966	0.999988	Niben261Chr19g0505017/Niben261Chr19g0421005/Niben261Chr02g1400005/Niben261Chr13g0571017/Niben261Chr10g0244015/Niben261Chr16g0993018/Niben261Chr04g0205006	Niben261Chr19g0505017/Niben261Chr19g0421005/Niben261Chr02g1400005/Niben261Chr13g0571017/Niben261Chr10g0244015/Niben261Chr16g0993018/Niben261Chr04g0205006	7	3	Niben261Chr02g1400005/Niben261Chr13g0571017/Niben261Chr04g0205006	4	Niben261Chr19g0505017/Niben261Chr19g0421005/Niben261Chr10g0244015/Niben261Chr16g0993018
BP	GO:0071103	DNA conformation change	0.726426	0.999988	Niben261Chr19g0742006/Niben261Chr08g0104005/Niben261Chr10g0042036/Niben261Chr13g1058017/Niben261Chr03g1514001/Niben261Chr06g0476005/Niben261Chr09g1256012/Niben261Chr02g1272004	Niben261Chr19g0742006/Niben261Chr08g0104005/Niben261Chr10g0042036/Niben261Chr13g1058017/Niben261Chr03g1514001/Niben261Chr06g0476005/Niben261Chr09g1256012/Niben261Chr02g1272004	8	4	Niben261Chr19g0742006/Niben261Chr13g1058017/Niben261Chr03g1514001/Niben261Chr02g1272004	4	Niben261Chr08g0104005/Niben261Chr10g0042036/Niben261Chr06g0476005/Niben261Chr09g1256012
BP	GO:0007154	cell communication	0.729673	0.999988	Niben261Chr11g0351004/Niben261Chr09g1243001/Niben261Chr04g0830005/Niben261Chr09g1223010/Niben261Chr13g1284012/Niben261Chr04g1875001/Niben261Chr04g0590004/Niben261Chr17g0821003/Niben261Chr16g0387001/Niben261Chr15g0741004/Niben261Chr10g1375013/Niben261Chr03g1386010/Niben261Chr16g1354008/Niben261Chr17g0102007/Niben261Chr16g0343009/Niben261Chr19g0357001/Niben261Chr19g0973001/Niben261Chr10g0154024/Nib…	Niben261Chr11g0351004/Niben261Chr09g1243001/Niben261Chr04g0830005/Niben261Chr09g1223010/Niben261Chr13g1284012/Niben261Chr04g1875001/Niben261Chr04g0590004/Niben261Chr17g0821003/Niben261Chr16g0387001/Niben261Chr15g0741004/Niben261Chr10g1375013/Niben261Chr03g1386010/Niben261Chr16g1354008/Niben261Chr17g0102007/Niben261Chr16g0343009/Niben261Chr19g0357001/Niben261Chr19g0973001/Niben261Chr10g0154024/Nib…	39	10	Niben261Chr09g1243001/Niben261Chr17g0821003/Niben261Chr16g1354008/Niben261Chr16g0343009/Niben261Chr09g1019011/Niben261Chr02g1262006/Niben261Chr07g0001013/Niben261Chr15g1480006/Niben261Chr13g0676004/Niben261Chr04g1587010	29	Niben261Chr11g0351004/Niben261Chr04g0830005/Niben261Chr09g1223010/Niben261Chr13g1284012/Niben261Chr04g1875001/Niben261Chr04g0590004/Niben261Chr16g0387001/Niben261Chr15g0741004/Niben261Chr10g1375013/Niben261Chr03g1386010/Niben261Chr17g0102007/Niben261Chr19g0357001/Niben261Chr19g0973001/Niben261Chr10g0154024/Niben261Chr01g0674009/Niben261Chr17g0991007/Niben261Chr01g1708008/Niben261Chr13g1333002/nov…
BP	GO:0009056	catabolic process	0.732151	0.999988	Niben261Chr08g0659002/Niben261Chr05g1333012/Niben261Chr01g0894005/Niben261Chr06g1195015/Niben261Chr19g0560002/Niben261Chr05g1331002/Niben261Chr07g1372006/Niben261Chr19g1350001/Niben261Chr03g0771011/Niben261Chr15g1241004/Niben261Chr02g1036005/Niben261Chr09g0225004/Niben261Chr15g0670002/Niben261Chr10g0871003/Niben261Chr12g1064003/Niben261Chr19g1289011/Niben261Chr13g0645006/Niben261Chr10g0451002/Nib…	Niben261Chr08g0659002/Niben261Chr05g1333012/Niben261Chr01g0894005/Niben261Chr06g1195015/Niben261Chr19g0560002/Niben261Chr05g1331002/Niben261Chr07g1372006/Niben261Chr19g1350001/Niben261Chr03g0771011/Niben261Chr15g1241004/Niben261Chr02g1036005/Niben261Chr09g0225004/Niben261Chr15g0670002/Niben261Chr10g0871003/Niben261Chr12g1064003/Niben261Chr19g1289011/Niben261Chr13g0645006/Niben261Chr10g0451002/Nib…	44	26	Niben261Chr08g0659002/Niben261Chr19g0560002/Niben261Chr07g1372006/Niben261Chr19g1350001/Niben261Chr15g1241004/Niben261Chr02g1036005/Niben261Chr15g0670002/Niben261Chr10g0871003/Niben261Chr12g1064003/Niben261Chr19g1289011/Niben261Chr13g0645006/Niben261Chr10g0451002/Niben261Chr01g1387006/Niben261Chr13g0274008/Niben261Chr13g1261011/Niben261Chr14g0602032/novel.7560/Niben261Chr19g1459018/Niben261Chr01g…	18	Niben261Chr05g1333012/Niben261Chr01g0894005/Niben261Chr06g1195015/Niben261Chr05g1331002/Niben261Chr03g0771011/Niben261Chr09g0225004/Niben261Chr16g0470008/Niben261Chr13g0528002/Niben261Chr14g0896001/Niben261Chr02g0868001/novel.6799/Niben261Scf03882g0000005/Niben261Chr01g1447005/Niben261Chr14g0880011/Niben261Chr08g0754003/Niben261Chr06g1186001/Niben261Chr19g0311001/Niben261Chr10g1200001
BP	GO:0015693	magnesium ion transport	0.733753	0.999988	Niben261Chr09g1355020/Niben261Chr10g0462009	Niben261Chr09g1355020/Niben261Chr10g0462009	2	0		2	Niben261Chr09g1355020/Niben261Chr10g0462009
BP	GO:0042737	drug catabolic process	0.733753	0.999988	Niben261Chr15g1259003/Niben261Chr07g1178010	Niben261Chr15g1259003/Niben261Chr07g1178010	2	2	Niben261Chr15g1259003/Niben261Chr07g1178010	0
BP	GO:0045786	negative regulation of cell cycle	0.733753	0.999988	Niben261Chr16g1399003/Niben261Chr09g1294011	Niben261Chr16g1399003/Niben261Chr09g1294011	2	1	Niben261Chr09g1294011	1	Niben261Chr16g1399003
BP	GO:0070838	divalent metal ion transport	0.733753	0.999988	Niben261Chr09g1355020/Niben261Chr10g0462009	Niben261Chr09g1355020/Niben261Chr10g0462009	2	0		2	Niben261Chr09g1355020/Niben261Chr10g0462009
BP	GO:0072511	divalent inorganic cation transport	0.733753	0.999988	Niben261Chr09g1355020/Niben261Chr10g0462009	Niben261Chr09g1355020/Niben261Chr10g0462009	2	0		2	Niben261Chr09g1355020/Niben261Chr10g0462009
BP	GO:0072528	pyrimidine-containing compound biosynthetic process	0.733753	0.999988	Niben261Chr14g0808010/Niben261Chr07g0999019	Niben261Chr14g0808010/Niben261Chr07g0999019	2	1	Niben261Chr14g0808010	1	Niben261Chr07g0999019
BP	GO:0072522	purine-containing compound biosynthetic process	0.736552	0.999988	Niben261Chr03g1190017/Niben261Chr02g0281001/novel.4203/Niben261Chr07g0013003/Niben261Chr19g0560002/Niben261Chr17g0123004/Niben261Chr01g0946020/Niben261Chr02g1036005/Niben261Chr10g0871003/Niben261Chr19g1289011/Niben261Chr14g0101001/Niben261Chr01g1387006/Niben261Chr13g1261011/novel.8394/novel.6799/Niben261Scf03882g0000005/Niben261Chr19g1459018/novel.4315/Niben261Chr14g1018015/Niben261Chr02g1335006/…	Niben261Chr03g1190017/Niben261Chr02g0281001/-/Niben261Chr07g0013003/Niben261Chr19g0560002/Niben261Chr17g0123004/Niben261Chr01g0946020/Niben261Chr02g1036005/Niben261Chr10g0871003/Niben261Chr19g1289011/Niben261Chr14g0101001/Niben261Chr01g1387006/Niben261Chr13g1261011/-/-/Niben261Scf03882g0000005/Niben261Chr19g1459018/-/Niben261Chr14g1018015/Niben261Chr02g1335006/Niben261Chr15g1024010	21	18	Niben261Chr03g1190017/Niben261Chr02g0281001/novel.4203/Niben261Chr07g0013003/Niben261Chr19g0560002/Niben261Chr17g0123004/Niben261Chr01g0946020/Niben261Chr02g1036005/Niben261Chr10g0871003/Niben261Chr19g1289011/Niben261Chr14g0101001/Niben261Chr01g1387006/Niben261Chr13g1261011/novel.8394/Niben261Chr19g1459018/Niben261Chr14g1018015/Niben261Chr02g1335006/Niben261Chr15g1024010	3	novel.6799/Niben261Scf03882g0000005/novel.4315
BP	GO:0007049	cell cycle	0.742324	0.999988	Niben261Chr02g0890031/novel.7916/Niben261Chr16g1399003/Niben261Chr06g1130010/Niben261Chr09g1294011/Niben261Chr15g0843001/Niben261Chr09g0735020	Niben261Chr02g0890031/-/Niben261Chr16g1399003/Niben261Chr06g1130010/Niben261Chr09g1294011/Niben261Chr15g0843001/Niben261Chr09g0735020	7	5	Niben261Chr02g0890031/novel.7916/Niben261Chr06g1130010/Niben261Chr09g1294011/Niben261Chr09g0735020	2	Niben261Chr16g1399003/Niben261Chr15g0843001
BP	GO:0006487	protein N-linked glycosylation	0.742405	0.999988	Niben261Chr14g0446004/Niben261Chr06g1352003/novel.5773	Niben261Chr14g0446004/Niben261Chr06g1352003/-	3	2	Niben261Chr14g0446004/novel.5773	1	Niben261Chr06g1352003
BP	GO:0009108	coenzyme biosynthetic process	0.745445	0.999988	Niben261Chr19g1477007/Niben261Chr16g1352001/Niben261Chr02g1506012/Niben261Chr19g0560002/Niben261Chr06g0967002/Niben261Chr02g1036005/Niben261Chr10g0871003/Niben261Chr19g1289011/Niben261Chr01g1322012/Niben261Chr01g1387006/Niben261Chr13g1261011/novel.6799/Niben261Scf03882g0000005/Niben261Chr17g1501005/Niben261Chr19g1459018/Niben261Chr02g1335006/Niben261Chr04g0241002	Niben261Chr19g1477007/Niben261Chr16g1352001/Niben261Chr02g1506012/Niben261Chr19g0560002/Niben261Chr06g0967002/Niben261Chr02g1036005/Niben261Chr10g0871003/Niben261Chr19g1289011/Niben261Chr01g1322012/Niben261Chr01g1387006/Niben261Chr13g1261011/-/Niben261Scf03882g0000005/Niben261Chr17g1501005/Niben261Chr19g1459018/Niben261Chr02g1335006/Niben261Chr04g0241002	17	12	Niben261Chr19g1477007/Niben261Chr16g1352001/Niben261Chr02g1506012/Niben261Chr19g0560002/Niben261Chr06g0967002/Niben261Chr02g1036005/Niben261Chr10g0871003/Niben261Chr19g1289011/Niben261Chr01g1387006/Niben261Chr13g1261011/Niben261Chr19g1459018/Niben261Chr02g1335006	5	Niben261Chr01g1322012/novel.6799/Niben261Scf03882g0000005/Niben261Chr17g1501005/Niben261Chr04g0241002
BP	GO:0034622	cellular protein-containing complex assembly	0.747586	0.999988	novel.5432/Niben261Chr11g0308009/Niben261Chr03g1425026/Niben261Chr01g0049003/novel.4988/Niben261Chr19g0742006/Niben261Chr08g0104005/Niben261Chr13g1058017/novel.6682/Niben261Chr03g1514001/Niben261Chr06g0476005/Niben261Chr09g1256012/Niben261Chr02g1272004	-/Niben261Chr11g0308009/Niben261Chr03g1425026/Niben261Chr01g0049003/-/Niben261Chr19g0742006/Niben261Chr08g0104005/Niben261Chr13g1058017/-/Niben261Chr03g1514001/Niben261Chr06g0476005/Niben261Chr09g1256012/Niben261Chr02g1272004	13	9	novel.5432/Niben261Chr11g0308009/Niben261Chr01g0049003/novel.4988/Niben261Chr19g0742006/Niben261Chr13g1058017/novel.6682/Niben261Chr03g1514001/Niben261Chr02g1272004	4	Niben261Chr03g1425026/Niben261Chr08g0104005/Niben261Chr06g0476005/Niben261Chr09g1256012
BP	GO:0015988	energy coupled proton transmembrane transport, against electrochemical gradient	0.753642	0.999988	Niben261Chr03g0126002/Niben261Chr19g0634002/Niben261Chr11g0625002/Niben261Chr18g0554008	Niben261Chr03g0126002/Niben261Chr19g0634002/Niben261Chr11g0625002/Niben261Chr18g0554008	4	4	Niben261Chr03g0126002/Niben261Chr19g0634002/Niben261Chr11g0625002/Niben261Chr18g0554008	0
BP	GO:0015991	ATP hydrolysis coupled proton transport	0.753642	0.999988	Niben261Chr03g0126002/Niben261Chr19g0634002/Niben261Chr11g0625002/Niben261Chr18g0554008	Niben261Chr03g0126002/Niben261Chr19g0634002/Niben261Chr11g0625002/Niben261Chr18g0554008	4	4	Niben261Chr03g0126002/Niben261Chr19g0634002/Niben261Chr11g0625002/Niben261Chr18g0554008	0
BP	GO:0090662	ATP hydrolysis coupled transmembrane transport	0.753642	0.999988	Niben261Chr03g0126002/Niben261Chr19g0634002/Niben261Chr11g0625002/Niben261Chr18g0554008	Niben261Chr03g0126002/Niben261Chr19g0634002/Niben261Chr11g0625002/Niben261Chr18g0554008	4	4	Niben261Chr03g0126002/Niben261Chr19g0634002/Niben261Chr11g0625002/Niben261Chr18g0554008	0
BP	GO:0099131	ATP hydrolysis coupled ion transmembrane transport	0.753642	0.999988	Niben261Chr03g0126002/Niben261Chr19g0634002/Niben261Chr11g0625002/Niben261Chr18g0554008	Niben261Chr03g0126002/Niben261Chr19g0634002/Niben261Chr11g0625002/Niben261Chr18g0554008	4	4	Niben261Chr03g0126002/Niben261Chr19g0634002/Niben261Chr11g0625002/Niben261Chr18g0554008	0
BP	GO:0099132	ATP hydrolysis coupled cation transmembrane transport	0.753642	0.999988	Niben261Chr03g0126002/Niben261Chr19g0634002/Niben261Chr11g0625002/Niben261Chr18g0554008	Niben261Chr03g0126002/Niben261Chr19g0634002/Niben261Chr11g0625002/Niben261Chr18g0554008	4	4	Niben261Chr03g0126002/Niben261Chr19g0634002/Niben261Chr11g0625002/Niben261Chr18g0554008	0
BP	GO:0044248	cellular catabolic process	0.755981	0.999988	Niben261Chr08g0659002/Niben261Chr06g1195015/Niben261Chr19g0560002/Niben261Chr05g1331002/Niben261Chr07g1372006/Niben261Chr19g1350001/Niben261Chr03g0771011/Niben261Chr15g1241004/Niben261Chr02g1036005/Niben261Chr15g0670002/Niben261Chr10g0871003/Niben261Chr12g1064003/Niben261Chr19g1289011/Niben261Chr13g0645006/Niben261Chr10g0451002/Niben261Chr01g1387006/Niben261Chr13g0274008/Niben261Chr16g0470008/Nib…	Niben261Chr08g0659002/Niben261Chr06g1195015/Niben261Chr19g0560002/Niben261Chr05g1331002/Niben261Chr07g1372006/Niben261Chr19g1350001/Niben261Chr03g0771011/Niben261Chr15g1241004/Niben261Chr02g1036005/Niben261Chr15g0670002/Niben261Chr10g0871003/Niben261Chr12g1064003/Niben261Chr19g1289011/Niben261Chr13g0645006/Niben261Chr10g0451002/Niben261Chr01g1387006/Niben261Chr13g0274008/Niben261Chr16g0470008/Nib…	38	26	Niben261Chr08g0659002/Niben261Chr19g0560002/Niben261Chr07g1372006/Niben261Chr19g1350001/Niben261Chr15g1241004/Niben261Chr02g1036005/Niben261Chr15g0670002/Niben261Chr10g0871003/Niben261Chr12g1064003/Niben261Chr19g1289011/Niben261Chr13g0645006/Niben261Chr10g0451002/Niben261Chr01g1387006/Niben261Chr13g0274008/Niben261Chr13g1261011/Niben261Chr14g0602032/novel.7560/Niben261Chr19g1459018/Niben261Chr01g…	12	Niben261Chr06g1195015/Niben261Chr05g1331002/Niben261Chr03g0771011/Niben261Chr16g0470008/Niben261Chr13g0528002/Niben261Chr02g0868001/novel.6799/Niben261Scf03882g0000005/Niben261Chr01g1447005/Niben261Chr14g0880011/Niben261Chr08g0754003/Niben261Chr10g1200001
BP	GO:0009311	oligosaccharide metabolic process	0.757982	0.999988	novel.8333/novel.3866/Niben261Chr16g0523008/novel.3151/Niben261Chr11g0910002/Niben261Chr02g0764002/Niben261Chr07g0084003	-/-/Niben261Chr16g0523008/-/Niben261Chr11g0910002/Niben261Chr02g0764002/Niben261Chr07g0084003	7	1	Niben261Chr11g0910002	6	novel.8333/novel.3866/Niben261Chr16g0523008/novel.3151/Niben261Chr02g0764002/Niben261Chr07g0084003
BP	GO:0051276	chromosome organization	0.760514	0.999988	novel.7932/Niben261Chr18g0699016/Niben261Chr03g0954001/Niben261Chr05g0710014/Niben261Chr13g0627005/Niben261Chr19g0742006/Niben261Chr08g0104005/Niben261Chr10g0042036/novel.7916/Niben261Chr13g1058017/Niben261Chr04g1613007/Niben261Chr13g1004002/Niben261Chr17g1393007/Niben261Chr04g0030006/Niben261Chr07g1407017/Niben261Chr03g1514001/Niben261Chr06g0476005/Niben261Chr09g1256012/Niben261Chr02g1272004	-/Niben261Chr18g0699016/Niben261Chr03g0954001/Niben261Chr05g0710014/Niben261Chr13g0627005/Niben261Chr19g0742006/Niben261Chr08g0104005/Niben261Chr10g0042036/-/Niben261Chr13g1058017/Niben261Chr04g1613007/Niben261Chr13g1004002/Niben261Chr17g1393007/Niben261Chr04g0030006/Niben261Chr07g1407017/Niben261Chr03g1514001/Niben261Chr06g0476005/Niben261Chr09g1256012/Niben261Chr02g1272004	19	6	Niben261Chr19g0742006/novel.7916/Niben261Chr13g1058017/Niben261Chr17g1393007/Niben261Chr03g1514001/Niben261Chr02g1272004	13	novel.7932/Niben261Chr18g0699016/Niben261Chr03g0954001/Niben261Chr05g0710014/Niben261Chr13g0627005/Niben261Chr08g0104005/Niben261Chr10g0042036/Niben261Chr04g1613007/Niben261Chr13g1004002/Niben261Chr04g0030006/Niben261Chr07g1407017/Niben261Chr06g0476005/Niben261Chr09g1256012
BP	GO:0017038	protein import	0.761169	0.999988	Niben261Chr08g1246006/Niben261Chr05g0306001	Niben261Chr08g1246006/Niben261Chr05g0306001	2	0		2	Niben261Chr08g1246006/Niben261Chr05g0306001
BP	GO:0051726	regulation of cell cycle	0.772862	0.999988	Niben261Chr02g0890031/Niben261Chr16g1399003/Niben261Chr09g1294011/Niben261Chr09g0735020	Niben261Chr02g0890031/Niben261Chr16g1399003/Niben261Chr09g1294011/Niben261Chr09g0735020	4	3	Niben261Chr02g0890031/Niben261Chr09g1294011/Niben261Chr09g0735020	1	Niben261Chr16g1399003
BP	GO:0015780	nucleotide-sugar transmembrane transport	0.774665	0.999988	Niben261Chr12g1502005	Niben261Chr12g1502005	1	0		1	Niben261Chr12g1502005
BP	GO:0051187	cofactor catabolic process	0.774665	0.999988	Niben261Chr19g0704006	Niben261Chr19g0704006	1	1	Niben261Chr19g0704006	0
BP	GO:0090481	pyrimidine nucleotide-sugar transmembrane transport	0.774665	0.999988	Niben261Chr12g1502005	Niben261Chr12g1502005	1	0		1	Niben261Chr12g1502005
BP	GO:0006066	alcohol metabolic process	0.786102	0.999988	Niben261Chr06g0967002/Niben261Chr19g1350001	Niben261Chr06g0967002/Niben261Chr19g1350001	2	2	Niben261Chr06g0967002/Niben261Chr19g1350001	0
BP	GO:0072527	pyrimidine-containing compound metabolic process	0.786102	0.999988	Niben261Chr14g0808010/Niben261Chr07g0999019	Niben261Chr14g0808010/Niben261Chr07g0999019	2	1	Niben261Chr14g0808010	1	Niben261Chr07g0999019
BP	GO:0009116	nucleoside metabolic process	0.790882	0.999988	Niben261Chr19g0427010/Niben261Chr11g0790006/Niben261Chr19g1287007/Niben261Chr03g1442007	Niben261Chr19g0427010/Niben261Chr11g0790006/Niben261Chr19g1287007/Niben261Chr03g1442007	4	4	Niben261Chr19g0427010/Niben261Chr11g0790006/Niben261Chr19g1287007/Niben261Chr03g1442007	0
BP	GO:1901657	glycosyl compound metabolic process	0.790882	0.999988	Niben261Chr19g0427010/Niben261Chr11g0790006/Niben261Chr19g1287007/Niben261Chr03g1442007	Niben261Chr19g0427010/Niben261Chr11g0790006/Niben261Chr19g1287007/Niben261Chr03g1442007	4	4	Niben261Chr19g0427010/Niben261Chr11g0790006/Niben261Chr19g1287007/Niben261Chr03g1442007	0
BP	GO:0051716	cellular response to stimulus	0.796121	0.999988	Niben261Chr11g0351004/Niben261Chr09g1243001/Niben261Chr04g0830005/novel.7932/Niben261Chr09g1223010/Niben261Chr10g0170013/Niben261Chr13g1284012/Niben261Chr04g1875001/Niben261Chr08g0380012/Niben261Chr04g0590004/Niben261Chr17g0821003/Niben261Chr16g0387001/Niben261Chr09g1191015/Niben261Chr16g0363010/Niben261Chr15g0741004/Niben261Chr10g1375013/Niben261Chr03g1386010/Niben261Chr16g1354008/Niben261Chr03g…	Niben261Chr11g0351004/Niben261Chr09g1243001/Niben261Chr04g0830005/-/Niben261Chr09g1223010/Niben261Chr10g0170013/Niben261Chr13g1284012/Niben261Chr04g1875001/Niben261Chr08g0380012/Niben261Chr04g0590004/Niben261Chr17g0821003/Niben261Chr16g0387001/Niben261Chr09g1191015/Niben261Chr16g0363010/Niben261Chr15g0741004/Niben261Chr10g1375013/Niben261Chr03g1386010/Niben261Chr16g1354008/Niben261Chr03g0202009/N…	51	10	Niben261Chr09g1243001/Niben261Chr17g0821003/Niben261Chr16g1354008/Niben261Chr09g1019011/Niben261Chr02g1262006/Niben261Chr07g0001013/Niben261Chr09g0908004/Niben261Chr15g1480006/Niben261Chr13g0676004/Niben261Chr04g1587010	41	Niben261Chr11g0351004/Niben261Chr04g0830005/novel.7932/Niben261Chr09g1223010/Niben261Chr10g0170013/Niben261Chr13g1284012/Niben261Chr04g1875001/Niben261Chr08g0380012/Niben261Chr04g0590004/Niben261Chr16g0387001/Niben261Chr09g1191015/Niben261Chr16g0363010/Niben261Chr15g0741004/Niben261Chr10g1375013/Niben261Chr03g1386010/Niben261Chr03g0202009/Niben261Chr17g0102007/Niben261Chr19g0357001/Niben261Chr19g…
BP	GO:0006605	protein targeting	0.80503	0.999988	Niben261Chr14g1514016/novel.3990/Niben261Chr03g0024006	Niben261Chr14g1514016/-/Niben261Chr03g0024006	3	3	Niben261Chr14g1514016/novel.3990/Niben261Chr03g0024006	0
BP	GO:0000079	regulation of cyclin-dependent protein serine/threonine kinase activity	0.805877	0.999988	Niben261Chr09g0735020	Niben261Chr09g0735020	1	1	Niben261Chr09g0735020	0
BP	GO:0001932	regulation of protein phosphorylation	0.805877	0.999988	Niben261Chr09g0735020	Niben261Chr09g0735020	1	1	Niben261Chr09g0735020	0
BP	GO:0010817	regulation of hormone levels	0.805877	0.999988	Niben261Chr09g0569007	Niben261Chr09g0569007	1	0		1	Niben261Chr09g0569007
BP	GO:0010921	regulation of phosphatase activity	0.805877	0.999988	novel.2287	-	1	1	novel.2287	0
BP	GO:0035303	regulation of dephosphorylation	0.805877	0.999988	novel.2287	-	1	1	novel.2287	0
BP	GO:0035304	regulation of protein dephosphorylation	0.805877	0.999988	novel.2287	-	1	1	novel.2287	0
BP	GO:0042325	regulation of phosphorylation	0.805877	0.999988	Niben261Chr09g0735020	Niben261Chr09g0735020	1	1	Niben261Chr09g0735020	0
BP	GO:0042445	hormone metabolic process	0.805877	0.999988	Niben261Chr09g0569007	Niben261Chr09g0569007	1	0		1	Niben261Chr09g0569007
BP	GO:0043549	regulation of kinase activity	0.805877	0.999988	Niben261Chr09g0735020	Niben261Chr09g0735020	1	1	Niben261Chr09g0735020	0
BP	GO:0043666	regulation of phosphoprotein phosphatase activity	0.805877	0.999988	novel.2287	-	1	1	novel.2287	0
BP	GO:0045859	regulation of protein kinase activity	0.805877	0.999988	Niben261Chr09g0735020	Niben261Chr09g0735020	1	1	Niben261Chr09g0735020	0
BP	GO:0051338	regulation of transferase activity	0.805877	0.999988	Niben261Chr09g0735020	Niben261Chr09g0735020	1	1	Niben261Chr09g0735020	0
BP	GO:0071900	regulation of protein serine/threonine kinase activity	0.805877	0.999988	Niben261Chr09g0735020	Niben261Chr09g0735020	1	1	Niben261Chr09g0735020	0
BP	GO:1901606	alpha-amino acid catabolic process	0.805877	0.999988	Niben261Chr07g1372006	Niben261Chr07g1372006	1	1	Niben261Chr07g1372006	0
BP	GO:1901617	organic hydroxy compound biosynthetic process	0.805877	0.999988	Niben261Chr06g0967002	Niben261Chr06g0967002	1	1	Niben261Chr06g0967002	0
BP	GO:1904029	regulation of cyclin-dependent protein kinase activity	0.805877	0.999988	Niben261Chr09g0735020	Niben261Chr09g0735020	1	1	Niben261Chr09g0735020	0
BP	GO:0008202	steroid metabolic process	0.808713	0.999988	Niben261Chr04g1644013/Niben261Chr09g0597034	Niben261Chr04g1644013/Niben261Chr09g0597034	2	2	Niben261Chr04g1644013/Niben261Chr09g0597034	0
BP	GO:0048285	organelle fission	0.808713	0.999988	novel.7916/Niben261Chr09g0034006	-/Niben261Chr09g0034006	2	1	novel.7916	1	Niben261Chr09g0034006
BP	GO:0051641	cellular localization	0.815643	0.999988	Niben261Chr12g0410007/Niben261Chr06g0702010/novel.5432/Niben261Chr08g0572017/Niben261Chr17g1295008/Niben261Chr14g1514016/Niben261Chr16g0778006/Niben261Chr15g1463001/Niben261Chr12g0387010/Niben261Chr09g1322007/novel.3275/Niben261Chr18g0127008/Niben261Chr10g0438018/novel.3990/Niben261Chr18g1372011/Niben261Chr08g1246006/Niben261Chr03g1320001/Niben261Chr03g0024006/Niben261Chr06g1094004/Niben261Chr03g…	Niben261Chr12g0410007/Niben261Chr06g0702010/-/Niben261Chr08g0572017/Niben261Chr17g1295008/Niben261Chr14g1514016/Niben261Chr16g0778006/Niben261Chr15g1463001/Niben261Chr12g0387010/Niben261Chr09g1322007/-/Niben261Chr18g0127008/Niben261Chr10g0438018/-/Niben261Chr18g1372011/Niben261Chr08g1246006/Niben261Chr03g1320001/Niben261Chr03g0024006/Niben261Chr06g1094004/Niben261Chr03g1496003/Niben261Chr16g08330…	31	12	novel.5432/Niben261Chr17g1295008/Niben261Chr14g1514016/Niben261Chr15g1463001/novel.3275/novel.3990/Niben261Chr03g0024006/Niben261Chr06g1094004/Niben261Chr03g1496003/Niben261Chr16g0833003/novel.6682/Niben261Chr12g0370003	19	Niben261Chr12g0410007/Niben261Chr06g0702010/Niben261Chr08g0572017/Niben261Chr16g0778006/Niben261Chr12g0387010/Niben261Chr09g1322007/Niben261Chr18g0127008/Niben261Chr10g0438018/Niben261Chr18g1372011/Niben261Chr08g1246006/Niben261Chr03g1320001/novel.8889/Niben261Chr08g0408019/Niben261Chr10g1204003/Niben261Chr04g0875015/Niben261Chr17g1389014/Niben261Chr12g0748001/Niben261Chr09g0532004/Niben261Chr11g…
BP	GO:0044257	cellular protein catabolic process	0.821228	0.999988	Niben261Chr08g0659002/Niben261Chr03g0771011/Niben261Chr15g1241004/Niben261Chr15g0670002/Niben261Chr12g1064003/Niben261Chr13g0645006/Niben261Chr10g0451002/Niben261Chr13g0274008/Niben261Chr16g0470008/Niben261Chr14g0602032/novel.7560/Niben261Chr02g0868001/Niben261Chr01g1191012/Niben261Chr08g0754003/Niben261Chr13g0945004	Niben261Chr08g0659002/Niben261Chr03g0771011/Niben261Chr15g1241004/Niben261Chr15g0670002/Niben261Chr12g1064003/Niben261Chr13g0645006/Niben261Chr10g0451002/Niben261Chr13g0274008/Niben261Chr16g0470008/Niben261Chr14g0602032/-/Niben261Chr02g0868001/Niben261Chr01g1191012/Niben261Chr08g0754003/Niben261Chr13g0945004	15	11	Niben261Chr08g0659002/Niben261Chr15g1241004/Niben261Chr15g0670002/Niben261Chr12g1064003/Niben261Chr13g0645006/Niben261Chr10g0451002/Niben261Chr13g0274008/Niben261Chr14g0602032/novel.7560/Niben261Chr01g1191012/Niben261Chr13g0945004	4	Niben261Chr03g0771011/Niben261Chr16g0470008/Niben261Chr02g0868001/Niben261Chr08g0754003
BP	GO:0051603	proteolysis involved in cellular protein catabolic process	0.821228	0.999988	Niben261Chr08g0659002/Niben261Chr03g0771011/Niben261Chr15g1241004/Niben261Chr15g0670002/Niben261Chr12g1064003/Niben261Chr13g0645006/Niben261Chr10g0451002/Niben261Chr13g0274008/Niben261Chr16g0470008/Niben261Chr14g0602032/novel.7560/Niben261Chr02g0868001/Niben261Chr01g1191012/Niben261Chr08g0754003/Niben261Chr13g0945004	Niben261Chr08g0659002/Niben261Chr03g0771011/Niben261Chr15g1241004/Niben261Chr15g0670002/Niben261Chr12g1064003/Niben261Chr13g0645006/Niben261Chr10g0451002/Niben261Chr13g0274008/Niben261Chr16g0470008/Niben261Chr14g0602032/-/Niben261Chr02g0868001/Niben261Chr01g1191012/Niben261Chr08g0754003/Niben261Chr13g0945004	15	11	Niben261Chr08g0659002/Niben261Chr15g1241004/Niben261Chr15g0670002/Niben261Chr12g1064003/Niben261Chr13g0645006/Niben261Chr10g0451002/Niben261Chr13g0274008/Niben261Chr14g0602032/novel.7560/Niben261Chr01g1191012/Niben261Chr13g0945004	4	Niben261Chr03g0771011/Niben261Chr16g0470008/Niben261Chr02g0868001/Niben261Chr08g0754003
BP	GO:0006576	cellular biogenic amine metabolic process	0.829167	0.999988	Niben261Chr07g1372006/Niben261Chr03g0223008	Niben261Chr07g1372006/Niben261Chr03g0223008	2	2	Niben261Chr07g1372006/Niben261Chr03g0223008	0
BP	GO:0019220	regulation of phosphate metabolic process	0.829167	0.999988	novel.2287/Niben261Chr09g0735020	-/Niben261Chr09g0735020	2	2	novel.2287/Niben261Chr09g0735020	0
BP	GO:0031399	regulation of protein modification process	0.829167	0.999988	novel.2287/Niben261Chr09g0735020	-/Niben261Chr09g0735020	2	2	novel.2287/Niben261Chr09g0735020	0
BP	GO:0044106	cellular amine metabolic process	0.829167	0.999988	Niben261Chr07g1372006/Niben261Chr03g0223008	Niben261Chr07g1372006/Niben261Chr03g0223008	2	2	Niben261Chr07g1372006/Niben261Chr03g0223008	0
BP	GO:0051174	regulation of phosphorus metabolic process	0.829167	0.999988	novel.2287/Niben261Chr09g0735020	-/Niben261Chr09g0735020	2	2	novel.2287/Niben261Chr09g0735020	0
BP	GO:0006098	pentose-phosphate shunt	0.832769	0.999988	novel.1089	-	1	1	novel.1089	0
BP	GO:0006606	protein import into nucleus	0.832769	0.999988	Niben261Chr08g1246006	Niben261Chr08g1246006	1	0		1	Niben261Chr08g1246006
BP	GO:0034504	protein localization to nucleus	0.832769	0.999988	Niben261Chr08g1246006	Niben261Chr08g1246006	1	0		1	Niben261Chr08g1246006
BP	GO:0046148	pigment biosynthetic process	0.832769	0.999988	Niben261Chr18g1476029	Niben261Chr18g1476029	1	1	Niben261Chr18g1476029	0
BP	GO:0051156	glucose 6-phosphate metabolic process	0.832769	0.999988	novel.1089	-	1	1	novel.1089	0
BP	GO:0051170	import into nucleus	0.832769	0.999988	Niben261Chr08g1246006	Niben261Chr08g1246006	1	0		1	Niben261Chr08g1246006
BP	GO:0071705	nitrogen compound transport	0.836846	0.999988	Niben261Chr12g0410007/Niben261Chr06g0702010/novel.5432/novel.7672/Niben261Chr11g0940012/Niben261Chr14g1514016/Niben261Chr10g0371005/Niben261Chr01g1544009/Niben261Chr09g1042004/Niben261Chr16g0778006/Niben261Chr12g0387010/Niben261Chr09g1322007/Niben261Chr18g0127008/Niben261Chr10g0438018/novel.3990/Niben261Chr18g1372011/Niben261Chr08g1246006/Niben261Chr06g0816005/Niben261Chr03g1320001/Niben261Chr18g…	Niben261Chr12g0410007/Niben261Chr06g0702010/-/-/Niben261Chr11g0940012/Niben261Chr14g1514016/Niben261Chr10g0371005/Niben261Chr01g1544009/Niben261Chr09g1042004/Niben261Chr16g0778006/Niben261Chr12g0387010/Niben261Chr09g1322007/Niben261Chr18g0127008/Niben261Chr10g0438018/-/Niben261Chr18g1372011/Niben261Chr08g1246006/Niben261Chr06g0816005/Niben261Chr03g1320001/Niben261Chr18g0501003/Niben261Chr07g03090…	37	13	novel.5432/Niben261Chr14g1514016/Niben261Chr10g0371005/Niben261Chr01g1544009/Niben261Chr09g1042004/novel.3990/Niben261Chr06g0816005/Niben261Chr03g0024006/Niben261Chr06g1094004/Niben261Chr16g0833003/novel.6682/Niben261Chr12g0370003/Niben261Chr09g0048001	24	Niben261Chr12g0410007/Niben261Chr06g0702010/novel.7672/Niben261Chr11g0940012/Niben261Chr16g0778006/Niben261Chr12g0387010/Niben261Chr09g1322007/Niben261Chr18g0127008/Niben261Chr10g0438018/Niben261Chr18g1372011/Niben261Chr08g1246006/Niben261Chr03g1320001/Niben261Chr18g0501003/Niben261Chr07g0309006/Niben261Chr08g0599022/Niben261Chr08g0408019/Niben261Chr05g0306001/Niben261Chr10g1204003/Niben261Chr04g…
BP	GO:0030258	lipid modification	0.839244	0.999988	Niben261Chr05g0415006/Niben261Chr06g0030012/Niben261Chr15g1008037	Niben261Chr05g0415006/Niben261Chr06g0030012/Niben261Chr15g1008037	3	2	Niben261Chr06g0030012/Niben261Chr15g1008037	1	Niben261Chr05g0415006
BP	GO:0044282	small molecule catabolic process	0.839244	0.999988	Niben261Chr07g1372006/Niben261Chr19g1350001/Niben261Chr01g1447005	Niben261Chr07g1372006/Niben261Chr19g1350001/Niben261Chr01g1447005	3	2	Niben261Chr07g1372006/Niben261Chr19g1350001	1	Niben261Chr01g1447005
BP	GO:0046474	glycerophospholipid biosynthetic process	0.839244	0.999988	Niben261Chr19g1005002/Niben261Chr07g1012002/Niben261Chr04g1507001	Niben261Chr19g1005002/Niben261Chr07g1012002/Niben261Chr04g1507001	3	0		3	Niben261Chr19g1005002/Niben261Chr07g1012002/Niben261Chr04g1507001
BP	GO:0065003	protein-containing complex assembly	0.840041	0.999988	novel.5432/Niben261Chr11g0308009/Niben261Chr03g1425026/Niben261Chr01g0049003/novel.4988/Niben261Chr19g0742006/Niben261Chr08g0104005/Niben261Chr13g1058017/novel.6682/Niben261Chr03g1514001/Niben261Chr06g0476005/Niben261Chr09g1256012/Niben261Chr02g1272004	-/Niben261Chr11g0308009/Niben261Chr03g1425026/Niben261Chr01g0049003/-/Niben261Chr19g0742006/Niben261Chr08g0104005/Niben261Chr13g1058017/-/Niben261Chr03g1514001/Niben261Chr06g0476005/Niben261Chr09g1256012/Niben261Chr02g1272004	13	9	novel.5432/Niben261Chr11g0308009/Niben261Chr01g0049003/novel.4988/Niben261Chr19g0742006/Niben261Chr13g1058017/novel.6682/Niben261Chr03g1514001/Niben261Chr02g1272004	4	Niben261Chr03g1425026/Niben261Chr08g0104005/Niben261Chr06g0476005/Niben261Chr09g1256012
BP	GO:0042254	ribosome biogenesis	0.843424	0.999988	novel.2698/Niben261Chr11g1336014/Niben261Chr09g1036007/Niben261Chr09g1212017/Niben261Chr06g0536008/Niben261Chr13g1114003/Niben261Chr01g0585005/Niben261Chr06g1128021	-/Niben261Chr11g1336014/Niben261Chr09g1036007/Niben261Chr09g1212017/Niben261Chr06g0536008/Niben261Chr13g1114003/Niben261Chr01g0585005/Niben261Chr06g1128021	8	7	novel.2698/Niben261Chr11g1336014/Niben261Chr09g1212017/Niben261Chr06g0536008/Niben261Chr13g1114003/Niben261Chr01g0585005/Niben261Chr06g1128021	1	Niben261Chr09g1036007
BP	GO:0008380	RNA splicing	0.851733	0.999988	Niben261Chr11g1148010/Niben261Chr06g1313010/Niben261Chr06g0404033/Niben261Chr14g0080001	Niben261Chr11g1148010/Niben261Chr06g1313010/Niben261Chr06g0404033/Niben261Chr14g0080001	4	1	Niben261Chr11g1148010	3	Niben261Chr06g1313010/Niben261Chr06g0404033/Niben261Chr14g0080001
BP	GO:0030001	metal ion transport	0.851989	0.999988	Niben261Chr08g0479001/novel.32/Niben261Chr12g0151004/Niben261Chr12g0232003/Niben261Chr18g1291005/Niben261Chr08g0621011/Niben261Chr09g0797012/Niben261Chr17g1154001/novel.8587/Niben261Chr09g0782001/Niben261Chr19g0549005/Niben261Chr04g0440007/Niben261Chr03g0104001/Niben261Chr09g1355020/Niben261Chr18g1443004/Niben261Chr02g0055009/novel.6260/Niben261Chr10g0462009/Niben261Chr18g0225005/Niben261Chr07g10…	Niben261Chr08g0479001/-/Niben261Chr12g0151004/Niben261Chr12g0232003/Niben261Chr18g1291005/Niben261Chr08g0621011/Niben261Chr09g0797012/Niben261Chr17g1154001/-/Niben261Chr09g0782001/Niben261Chr19g0549005/Niben261Chr04g0440007/Niben261Chr03g0104001/Niben261Chr09g1355020/Niben261Chr18g1443004/Niben261Chr02g0055009/-/Niben261Chr10g0462009/Niben261Chr18g0225005/Niben261Chr07g1015004/-	21	9	Niben261Chr08g0479001/Niben261Chr12g0151004/Niben261Chr17g1154001/novel.8587/Niben261Chr09g0782001/Niben261Chr19g0549005/Niben261Chr03g0104001/Niben261Chr18g1443004/novel.6260	12	novel.32/Niben261Chr12g0232003/Niben261Chr18g1291005/Niben261Chr08g0621011/Niben261Chr09g0797012/Niben261Chr04g0440007/Niben261Chr09g1355020/Niben261Chr02g0055009/Niben261Chr10g0462009/Niben261Chr18g0225005/Niben261Chr07g1015004/novel.2938
BP	GO:0030163	protein catabolic process	0.853961	0.999988	Niben261Chr08g0659002/Niben261Chr03g0771011/Niben261Chr15g1241004/Niben261Chr15g0670002/Niben261Chr12g1064003/Niben261Chr13g0645006/Niben261Chr10g0451002/Niben261Chr13g0274008/Niben261Chr16g0470008/Niben261Chr14g0602032/novel.7560/Niben261Chr02g0868001/Niben261Chr01g1191012/Niben261Chr08g0754003/Niben261Chr13g0945004	Niben261Chr08g0659002/Niben261Chr03g0771011/Niben261Chr15g1241004/Niben261Chr15g0670002/Niben261Chr12g1064003/Niben261Chr13g0645006/Niben261Chr10g0451002/Niben261Chr13g0274008/Niben261Chr16g0470008/Niben261Chr14g0602032/-/Niben261Chr02g0868001/Niben261Chr01g1191012/Niben261Chr08g0754003/Niben261Chr13g0945004	15	11	Niben261Chr08g0659002/Niben261Chr15g1241004/Niben261Chr15g0670002/Niben261Chr12g1064003/Niben261Chr13g0645006/Niben261Chr10g0451002/Niben261Chr13g0274008/Niben261Chr14g0602032/novel.7560/Niben261Chr01g1191012/Niben261Chr13g0945004	4	Niben261Chr03g0771011/Niben261Chr16g0470008/Niben261Chr02g0868001/Niben261Chr08g0754003
BP	GO:0048523	negative regulation of cellular process	0.854316	0.999988	novel.2287/Niben261Chr16g1399003/Niben261Chr09g1294011	-/Niben261Chr16g1399003/Niben261Chr09g1294011	3	2	novel.2287/Niben261Chr09g1294011	1	Niben261Chr16g1399003
BP	GO:0001510	RNA methylation	0.855937	0.999988	Niben261Chr13g1114003	Niben261Chr13g1114003	1	1	Niben261Chr13g1114003	0
BP	GO:0031124	mRNA 3'-end processing	0.855937	0.999988	Niben261Chr01g1101013	Niben261Chr01g1101013	1	0		1	Niben261Chr01g1101013
BP	GO:0051336	regulation of hydrolase activity	0.855937	0.999988	novel.2287	-	1	1	novel.2287	0
BP	GO:0006950	response to stress	0.858649	0.999988	Niben261Chr10g0129002/Niben261Chr10g0129001/Niben261Chr10g0135007/Niben261Chr05g0749001/novel.7932/Niben261Chr10g1120003/Niben261Chr06g1422011/Niben261Chr11g0963001/Niben261Chr10g0170013/Niben261Chr18g0117008/Niben261Chr08g0380012/Niben261Chr09g1191015/Niben261Chr15g1423025/Niben261Chr16g0363010/Niben261Chr01g0325014/Niben261Chr03g0202009/Niben261Chr03g0555003/Niben261Chr05g1203005/Niben261Scf000…	Niben261Chr10g0129002/Niben261Chr10g0129001/Niben261Chr10g0135007/Niben261Chr05g0749001/-/Niben261Chr10g1120003/Niben261Chr06g1422011/Niben261Chr11g0963001/Niben261Chr10g0170013/Niben261Chr18g0117008/Niben261Chr08g0380012/Niben261Chr09g1191015/Niben261Chr15g1423025/Niben261Chr16g0363010/Niben261Chr01g0325014/Niben261Chr03g0202009/Niben261Chr03g0555003/Niben261Chr05g1203005/Niben261Scf00054g000000…	42	23	Niben261Chr10g0129002/Niben261Chr10g0129001/Niben261Chr10g0135007/Niben261Chr05g0749001/Niben261Chr10g1120003/Niben261Chr06g1422011/Niben261Chr11g0963001/Niben261Chr18g0117008/Niben261Chr15g1423025/Niben261Chr03g0555003/Niben261Chr05g1203005/Niben261Scf00054g0000006/novel.6857/Niben261Chr10g0137007/Niben261Chr10g0130005/Niben261Chr17g0067006/novel.5109/Niben261Chr01g1068001/Niben261Chr16g0430012/…	19	novel.7932/Niben261Chr10g0170013/Niben261Chr08g0380012/Niben261Chr09g1191015/Niben261Chr16g0363010/Niben261Chr01g0325014/Niben261Chr03g0202009/Niben261Chr06g0846017/Niben261Chr11g1224010/Niben261Chr08g0020010/Niben261Chr10g1051011/Niben261Chr08g0185028/novel.9332/Niben261Chr15g0486002/Niben261Chr14g1094010/Niben261Chr10g0357001/Niben261Chr15g1112006/Niben261Chr07g1052005/Niben261Chr18g1467002
BP	GO:0044255	cellular lipid metabolic process	0.860952	0.999988	Niben261Chr08g0016008/Niben261Chr14g1478020/Niben261Chr12g0492008/Niben261Chr06g0508001/Niben261Chr04g1533005/Niben261Chr11g0003003/Niben261Chr12g0945003/Niben261Chr11g1009005/Niben261Chr05g0252008/Niben261Chr05g0415006/Niben261Chr16g0085005/Niben261Chr06g0030012/Niben261Chr04g1846004/Niben261Chr12g0962010/Niben261Chr06g0099008/Niben261Chr18g0411007/Niben261Chr19g1005002/Niben261Chr11g0986004/Nib…	Niben261Chr08g0016008/Niben261Chr14g1478020/Niben261Chr12g0492008/Niben261Chr06g0508001/Niben261Chr04g1533005/Niben261Chr11g0003003/Niben261Chr12g0945003/Niben261Chr11g1009005/Niben261Chr05g0252008/Niben261Chr05g0415006/Niben261Chr16g0085005/Niben261Chr06g0030012/Niben261Chr04g1846004/Niben261Chr12g0962010/Niben261Chr06g0099008/Niben261Chr18g0411007/Niben261Chr19g1005002/Niben261Chr11g0986004/Nib…	28	10	Niben261Chr14g1478020/Niben261Chr12g0492008/Niben261Chr11g0003003/Niben261Chr16g0085005/Niben261Chr06g0030012/Niben261Chr12g0962010/Niben261Chr06g0099008/Niben261Chr15g1008037/Niben261Chr03g0054002/Niben261Chr19g0019007	18	Niben261Chr08g0016008/Niben261Chr06g0508001/Niben261Chr04g1533005/Niben261Chr12g0945003/Niben261Chr11g1009005/Niben261Chr05g0252008/Niben261Chr05g0415006/Niben261Chr04g1846004/Niben261Chr18g0411007/Niben261Chr19g1005002/Niben261Chr11g0986004/Niben261Chr11g1266013/Niben261Chr14g1377011/Niben261Chr07g1012002/Niben261Chr13g0875004/Niben261Chr02g1445002/Niben261Chr05g0756018/Niben261Chr04g1507001
BP	GO:0009451	RNA modification	0.863125	0.999988	Niben261Chr05g1019024/Niben261Chr08g0359005/Niben261Chr09g1168002/Niben261Chr03g0385007/Niben261Chr12g0952005/Niben261Chr13g1114003/Niben261Chr01g0585005/Niben261Chr08g1150007	Niben261Chr05g1019024/Niben261Chr08g0359005/Niben261Chr09g1168002/Niben261Chr03g0385007/Niben261Chr12g0952005/Niben261Chr13g1114003/Niben261Chr01g0585005/Niben261Chr08g1150007	8	4	Niben261Chr09g1168002/Niben261Chr03g0385007/Niben261Chr13g1114003/Niben261Chr01g0585005	4	Niben261Chr05g1019024/Niben261Chr08g0359005/Niben261Chr12g0952005/Niben261Chr08g1150007
BP	GO:0006612	protein targeting to membrane	0.864254	0.999988	Niben261Chr14g1514016/Niben261Chr03g0024006	Niben261Chr14g1514016/Niben261Chr03g0024006	2	2	Niben261Chr14g1514016/Niben261Chr03g0024006	0
BP	GO:0006613	cotranslational protein targeting to membrane	0.864254	0.999988	Niben261Chr14g1514016/Niben261Chr03g0024006	Niben261Chr14g1514016/Niben261Chr03g0024006	2	2	Niben261Chr14g1514016/Niben261Chr03g0024006	0
BP	GO:0006614	SRP-dependent cotranslational protein targeting to membrane	0.864254	0.999988	Niben261Chr14g1514016/Niben261Chr03g0024006	Niben261Chr14g1514016/Niben261Chr03g0024006	2	2	Niben261Chr14g1514016/Niben261Chr03g0024006	0
BP	GO:0045047	protein targeting to ER	0.864254	0.999988	Niben261Chr14g1514016/Niben261Chr03g0024006	Niben261Chr14g1514016/Niben261Chr03g0024006	2	2	Niben261Chr14g1514016/Niben261Chr03g0024006	0
BP	GO:0072599	establishment of protein localization to endoplasmic reticulum	0.864254	0.999988	Niben261Chr14g1514016/Niben261Chr03g0024006	Niben261Chr14g1514016/Niben261Chr03g0024006	2	2	Niben261Chr14g1514016/Niben261Chr03g0024006	0
BP	GO:1901136	carbohydrate derivative catabolic process	0.864254	0.999988	Niben261Chr15g1259003/Niben261Chr07g1178010	Niben261Chr15g1259003/Niben261Chr07g1178010	2	2	Niben261Chr15g1259003/Niben261Chr07g1178010	0
BP	GO:0016311	dephosphorylation	0.864365	0.999988	novel.2287/Niben261Chr19g0815006/Niben261Chr17g0295005/Niben261Chr05g0670010	-/Niben261Chr19g0815006/Niben261Chr17g0295005/Niben261Chr05g0670010	4	2	novel.2287/Niben261Chr05g0670010	2	Niben261Chr19g0815006/Niben261Chr17g0295005
BP	GO:1901565	organonitrogen compound catabolic process	0.864964	0.999988	Niben261Chr08g0659002/Niben261Chr07g1372006/Niben261Chr03g0771011/Niben261Chr15g1241004/Niben261Chr15g0670002/Niben261Chr12g1064003/Niben261Chr13g0645006/Niben261Chr10g0451002/Niben261Chr13g0274008/Niben261Chr16g0470008/Niben261Chr14g0602032/novel.7560/Niben261Chr02g0868001/Niben261Chr01g1447005/Niben261Chr01g1191012/Niben261Chr08g0754003/Niben261Chr19g0704006/Niben261Chr15g1259003/Niben261Chr07g…	Niben261Chr08g0659002/Niben261Chr07g1372006/Niben261Chr03g0771011/Niben261Chr15g1241004/Niben261Chr15g0670002/Niben261Chr12g1064003/Niben261Chr13g0645006/Niben261Chr10g0451002/Niben261Chr13g0274008/Niben261Chr16g0470008/Niben261Chr14g0602032/-/Niben261Chr02g0868001/Niben261Chr01g1447005/Niben261Chr01g1191012/Niben261Chr08g0754003/Niben261Chr19g0704006/Niben261Chr15g1259003/Niben261Chr07g1178010/N…	20	15	Niben261Chr08g0659002/Niben261Chr07g1372006/Niben261Chr15g1241004/Niben261Chr15g0670002/Niben261Chr12g1064003/Niben261Chr13g0645006/Niben261Chr10g0451002/Niben261Chr13g0274008/Niben261Chr14g0602032/novel.7560/Niben261Chr01g1191012/Niben261Chr19g0704006/Niben261Chr15g1259003/Niben261Chr07g1178010/Niben261Chr13g0945004	5	Niben261Chr03g0771011/Niben261Chr16g0470008/Niben261Chr02g0868001/Niben261Chr01g1447005/Niben261Chr08g0754003
BP	GO:0000280	nuclear division	0.875897	0.999988	novel.7916	-	1	1	novel.7916	0
BP	GO:0006470	protein dephosphorylation	0.875897	0.999988	novel.2287	-	1	1	novel.2287	0
BP	GO:0009063	cellular amino acid catabolic process	0.875897	0.999988	Niben261Chr07g1372006	Niben261Chr07g1372006	1	1	Niben261Chr07g1372006	0
BP	GO:0009664	plant-type cell wall organization	0.875897	0.999988	Niben261Chr17g0941010	Niben261Chr17g0941010	1	0		1	Niben261Chr17g0941010
BP	GO:0009832	plant-type cell wall biogenesis	0.875897	0.999988	Niben261Chr17g0941010	Niben261Chr17g0941010	1	0		1	Niben261Chr17g0941010
BP	GO:0010215	cellulose microfibril organization	0.875897	0.999988	Niben261Chr17g0941010	Niben261Chr17g0941010	1	0		1	Niben261Chr17g0941010
BP	GO:0016049	cell growth	0.875897	0.999988	Niben261Chr17g0941010	Niben261Chr17g0941010	1	0		1	Niben261Chr17g0941010
BP	GO:0016197	endosomal transport	0.875897	0.999988	novel.8889	-	1	0		1	novel.8889
BP	GO:0030198	extracellular matrix organization	0.875897	0.999988	Niben261Chr17g0941010	Niben261Chr17g0941010	1	0		1	Niben261Chr17g0941010
BP	GO:0043062	extracellular structure organization	0.875897	0.999988	Niben261Chr17g0941010	Niben261Chr17g0941010	1	0		1	Niben261Chr17g0941010
BP	GO:0070726	cell wall assembly	0.875897	0.999988	Niben261Chr17g0941010	Niben261Chr17g0941010	1	0		1	Niben261Chr17g0941010
BP	GO:0071668	plant-type cell wall assembly	0.875897	0.999988	Niben261Chr17g0941010	Niben261Chr17g0941010	1	0		1	Niben261Chr17g0941010
BP	GO:0071669	plant-type cell wall organization or biogenesis	0.875897	0.999988	Niben261Chr17g0941010	Niben261Chr17g0941010	1	0		1	Niben261Chr17g0941010
BP	GO:0098813	nuclear chromosome segregation	0.875897	0.999988	novel.7916	-	1	1	novel.7916	0
BP	GO:0072657	protein localization to membrane	0.879201	0.999988	Niben261Chr14g1514016/Niben261Chr03g0024006	Niben261Chr14g1514016/Niben261Chr03g0024006	2	2	Niben261Chr14g1514016/Niben261Chr03g0024006	0
BP	GO:0090150	establishment of protein localization to membrane	0.879201	0.999988	Niben261Chr14g1514016/Niben261Chr03g0024006	Niben261Chr14g1514016/Niben261Chr03g0024006	2	2	Niben261Chr14g1514016/Niben261Chr03g0024006	0
BP	GO:0022607	cellular component assembly	0.890089	0.999988	Niben261Chr06g0581008/Niben261Chr09g0552010/Niben261Chr10g0178014/novel.5432/Niben261Chr11g0308009/Niben261Chr17g0941010/Niben261Chr03g1425026/Niben261Chr01g0049003/novel.4988/Niben261Chr19g0742006/Niben261Chr08g0104005/Niben261Chr02g0890031/Niben261Chr13g1058017/novel.6682/Niben261Chr03g1514001/Niben261Chr06g0476005/Niben261Chr09g1256012/Niben261Chr02g1272004	Niben261Chr06g0581008/Niben261Chr09g0552010/Niben261Chr10g0178014/-/Niben261Chr11g0308009/Niben261Chr17g0941010/Niben261Chr03g1425026/Niben261Chr01g0049003/-/Niben261Chr19g0742006/Niben261Chr08g0104005/Niben261Chr02g0890031/Niben261Chr13g1058017/-/Niben261Chr03g1514001/Niben261Chr06g0476005/Niben261Chr09g1256012/Niben261Chr02g1272004	18	13	Niben261Chr06g0581008/Niben261Chr09g0552010/Niben261Chr10g0178014/novel.5432/Niben261Chr11g0308009/Niben261Chr01g0049003/novel.4988/Niben261Chr19g0742006/Niben261Chr02g0890031/Niben261Chr13g1058017/novel.6682/Niben261Chr03g1514001/Niben261Chr02g1272004	5	Niben261Chr17g0941010/Niben261Chr03g1425026/Niben261Chr08g0104005/Niben261Chr06g0476005/Niben261Chr09g1256012
BP	GO:0000105	histidine biosynthetic process	0.893094	0.999988	novel.10261	-	1	1	novel.10261	0
BP	GO:0000723	telomere maintenance	0.893094	0.999988	novel.7932	-	1	0		1	novel.7932
BP	GO:0006289	nucleotide-excision repair	0.893094	0.999988	Niben261Chr10g1051011	Niben261Chr10g1051011	1	0		1	Niben261Chr10g1051011
BP	GO:0006310	DNA recombination	0.893094	0.999988	novel.9332	-	1	0		1	novel.9332
BP	GO:0006547	histidine metabolic process	0.893094	0.999988	novel.10261	-	1	1	novel.10261	0
BP	GO:0006621	protein retention in ER lumen	0.893094	0.999988	Niben261Chr17g1295008	Niben261Chr17g1295008	1	1	Niben261Chr17g1295008	0
BP	GO:0019682	glyceraldehyde-3-phosphate metabolic process	0.893094	0.999988	novel.1089	-	1	1	novel.1089	0
BP	GO:0032200	telomere organization	0.893094	0.999988	novel.7932	-	1	0		1	novel.7932
BP	GO:0032507	maintenance of protein location in cell	0.893094	0.999988	Niben261Chr17g1295008	Niben261Chr17g1295008	1	1	Niben261Chr17g1295008	0
BP	GO:0035437	maintenance of protein localization in endoplasmic reticulum	0.893094	0.999988	Niben261Chr17g1295008	Niben261Chr17g1295008	1	1	Niben261Chr17g1295008	0
BP	GO:0045185	maintenance of protein location	0.893094	0.999988	Niben261Chr17g1295008	Niben261Chr17g1295008	1	1	Niben261Chr17g1295008	0
BP	GO:0051651	maintenance of location in cell	0.893094	0.999988	Niben261Chr17g1295008	Niben261Chr17g1295008	1	1	Niben261Chr17g1295008	0
BP	GO:0052803	imidazole-containing compound metabolic process	0.893094	0.999988	novel.10261	-	1	1	novel.10261	0
BP	GO:0060249	anatomical structure homeostasis	0.893094	0.999988	novel.7932	-	1	0		1	novel.7932
BP	GO:0072595	maintenance of protein localization in organelle	0.893094	0.999988	Niben261Chr17g1295008	Niben261Chr17g1295008	1	1	Niben261Chr17g1295008	0
BP	GO:0006281	DNA repair	0.898208	0.999988	novel.7932/Niben261Chr10g0170013/Niben261Chr08g0380012/Niben261Chr09g1191015/Niben261Chr16g0363010/Niben261Chr03g0202009/Niben261Chr06g0846017/Niben261Chr11g1224010/Niben261Chr08g0020010/Niben261Chr09g0908004/Niben261Chr10g1051011/Niben261Chr08g0185028/novel.9332/Niben261Chr15g0486002/Niben261Chr15g1112006/Niben261Chr18g1467002	-/Niben261Chr10g0170013/Niben261Chr08g0380012/Niben261Chr09g1191015/Niben261Chr16g0363010/Niben261Chr03g0202009/Niben261Chr06g0846017/Niben261Chr11g1224010/Niben261Chr08g0020010/Niben261Chr09g0908004/Niben261Chr10g1051011/Niben261Chr08g0185028/-/Niben261Chr15g0486002/Niben261Chr15g1112006/Niben261Chr18g1467002	16	1	Niben261Chr09g0908004	15	novel.7932/Niben261Chr10g0170013/Niben261Chr08g0380012/Niben261Chr09g1191015/Niben261Chr16g0363010/Niben261Chr03g0202009/Niben261Chr06g0846017/Niben261Chr11g1224010/Niben261Chr08g0020010/Niben261Chr10g1051011/Niben261Chr08g0185028/novel.9332/Niben261Chr15g0486002/Niben261Chr15g1112006/Niben261Chr18g1467002
BP	GO:0006813	potassium ion transport	0.902892	0.999988	novel.32/Niben261Chr09g0797012/Niben261Chr04g0440007	-/Niben261Chr09g0797012/Niben261Chr04g0440007	3	0		3	novel.32/Niben261Chr09g0797012/Niben261Chr04g0440007
BP	GO:0007059	chromosome segregation	0.907909	0.999988	novel.7916	-	1	1	novel.7916	0
BP	GO:0040007	growth	0.907909	0.999988	Niben261Chr17g0941010	Niben261Chr17g0941010	1	0		1	Niben261Chr17g0941010
BP	GO:0022613	ribonucleoprotein complex biogenesis	0.910428	0.999988	novel.2698/Niben261Chr11g1336014/Niben261Chr09g1036007/Niben261Chr09g1212017/Niben261Chr06g0536008/Niben261Chr13g1114003/Niben261Chr01g0585005/Niben261Chr06g1128021	-/Niben261Chr11g1336014/Niben261Chr09g1036007/Niben261Chr09g1212017/Niben261Chr06g0536008/Niben261Chr13g1114003/Niben261Chr01g0585005/Niben261Chr06g1128021	8	7	novel.2698/Niben261Chr11g1336014/Niben261Chr09g1212017/Niben261Chr06g0536008/Niben261Chr13g1114003/Niben261Chr01g0585005/Niben261Chr06g1128021	1	Niben261Chr09g1036007
BP	GO:0072594	establishment of protein localization to organelle	0.912493	0.999988	Niben261Chr14g1514016/Niben261Chr08g1246006/Niben261Chr03g0024006	Niben261Chr14g1514016/Niben261Chr08g1246006/Niben261Chr03g0024006	3	2	Niben261Chr14g1514016/Niben261Chr03g0024006	1	Niben261Chr08g1246006
BP	GO:0007186	G-protein-coupled receptor signaling pathway	0.91538	0.999988	Niben261Chr19g0357001/Niben261Chr13g1333002	Niben261Chr19g0357001/Niben261Chr13g1333002	2	0		2	Niben261Chr19g0357001/Niben261Chr13g1333002
BP	GO:0032259	methylation	0.918559	0.999988	Niben261Chr13g0627005/Niben261Chr15g1354012/Niben261Chr04g1613007/Niben261Chr07g1407017/Niben261Chr13g1114003	Niben261Chr13g0627005/Niben261Chr15g1354012/Niben261Chr04g1613007/Niben261Chr07g1407017/Niben261Chr13g1114003	5	2	Niben261Chr15g1354012/Niben261Chr13g1114003	3	Niben261Chr13g0627005/Niben261Chr04g1613007/Niben261Chr07g1407017
BP	GO:0006265	DNA topological change	0.920672	0.999988	Niben261Chr10g0042036	Niben261Chr10g0042036	1	0		1	Niben261Chr10g0042036
BP	GO:0006270	DNA replication initiation	0.920672	0.999988	Niben261Chr09g0511006	Niben261Chr09g0511006	1	1	Niben261Chr09g0511006	0
BP	GO:0042398	cellular modified amino acid biosynthetic process	0.920672	0.999988	Niben261Chr04g1507001	Niben261Chr04g1507001	1	0		1	Niben261Chr04g1507001
BP	GO:0042546	cell wall biogenesis	0.920672	0.999988	Niben261Chr17g0941010	Niben261Chr17g0941010	1	0		1	Niben261Chr17g0941010
BP	GO:0070972	protein localization to endoplasmic reticulum	0.921222	0.999988	Niben261Chr17g1295008/Niben261Chr14g1514016/Niben261Chr03g0024006	Niben261Chr17g1295008/Niben261Chr14g1514016/Niben261Chr03g0024006	3	3	Niben261Chr17g1295008/Niben261Chr14g1514016/Niben261Chr03g0024006	0
BP	GO:0006812	cation transport	0.921528	0.999988	Niben261Chr08g0479001/Niben261Chr03g1190017/Niben261Chr02g0281001/Niben261Chr03g0126002/novel.32/Niben261Chr12g0151004/novel.4203/novel.8522/Niben261Chr07g0013003/Niben261Chr12g0232003/Niben261Chr19g0634002/Niben261Chr14g0597016/Niben261Chr15g0658003/Niben261Chr17g0123004/Niben261Chr11g0625002/Niben261Chr18g0554008/Niben261Chr01g0946020/Niben261Chr08g0615015/Niben261Chr18g1291005/Niben261Chr08g06…	Niben261Chr08g0479001/Niben261Chr03g1190017/Niben261Chr02g0281001/Niben261Chr03g0126002/-/Niben261Chr12g0151004/-/-/Niben261Chr07g0013003/Niben261Chr12g0232003/Niben261Chr19g0634002/Niben261Chr14g0597016/Niben261Chr15g0658003/Niben261Chr17g0123004/Niben261Chr11g0625002/Niben261Chr18g0554008/Niben261Chr01g0946020/Niben261Chr08g0615015/Niben261Chr18g1291005/Niben261Chr08g0621011/Niben261Chr09g07970…	46	26	Niben261Chr08g0479001/Niben261Chr03g1190017/Niben261Chr02g0281001/Niben261Chr03g0126002/Niben261Chr12g0151004/novel.4203/novel.8522/Niben261Chr07g0013003/Niben261Chr19g0634002/Niben261Chr14g0597016/Niben261Chr15g0658003/Niben261Chr17g0123004/Niben261Chr11g0625002/Niben261Chr18g0554008/Niben261Chr01g0946020/Niben261Chr17g1154001/Niben261Chr14g0101001/novel.8587/Niben261Chr09g0782001/novel.3225/nov…	20	novel.32/Niben261Chr12g0232003/Niben261Chr08g0615015/Niben261Chr18g1291005/Niben261Chr08g0621011/Niben261Chr09g0797012/Niben261Chr08g0142009/Niben261Chr04g0440007/Niben261Chr07g0309006/novel.4315/Niben261Chr08g0615014/Niben261Chr09g1355020/Niben261Chr02g0055009/Niben261Chr10g0462009/Niben261Chr02g0419002/Niben261Chr03g0046002/Niben261Chr11g0005017/Niben261Chr18g0225005/Niben261Chr07g1015004/novel…
BP	GO:0006790	sulfur compound metabolic process	0.922735	0.999988	Niben261Chr16g1352001/Niben261Chr06g0581008/Niben261Chr09g0552010/Niben261Chr10g0178014/Niben261Chr01g1322012/novel.8451/Niben261Chr19g0704006/Niben261Chr14g0808010	Niben261Chr16g1352001/Niben261Chr06g0581008/Niben261Chr09g0552010/Niben261Chr10g0178014/Niben261Chr01g1322012/-/Niben261Chr19g0704006/Niben261Chr14g0808010	8	7	Niben261Chr16g1352001/Niben261Chr06g0581008/Niben261Chr09g0552010/Niben261Chr10g0178014/novel.8451/Niben261Chr19g0704006/Niben261Chr14g0808010	1	Niben261Chr01g1322012
BP	GO:0006511	ubiquitin-dependent protein catabolic process	0.924585	0.999988	Niben261Chr08g0659002/Niben261Chr03g0771011/Niben261Chr12g1064003/Niben261Chr13g0645006/Niben261Chr10g0451002/Niben261Chr16g0470008/Niben261Chr02g0868001/Niben261Chr01g1191012/Niben261Chr08g0754003/Niben261Chr13g0945004	Niben261Chr08g0659002/Niben261Chr03g0771011/Niben261Chr12g1064003/Niben261Chr13g0645006/Niben261Chr10g0451002/Niben261Chr16g0470008/Niben261Chr02g0868001/Niben261Chr01g1191012/Niben261Chr08g0754003/Niben261Chr13g0945004	10	6	Niben261Chr08g0659002/Niben261Chr12g1064003/Niben261Chr13g0645006/Niben261Chr10g0451002/Niben261Chr01g1191012/Niben261Chr13g0945004	4	Niben261Chr03g0771011/Niben261Chr16g0470008/Niben261Chr02g0868001/Niben261Chr08g0754003
BP	GO:0019941	modification-dependent protein catabolic process	0.924585	0.999988	Niben261Chr08g0659002/Niben261Chr03g0771011/Niben261Chr12g1064003/Niben261Chr13g0645006/Niben261Chr10g0451002/Niben261Chr16g0470008/Niben261Chr02g0868001/Niben261Chr01g1191012/Niben261Chr08g0754003/Niben261Chr13g0945004	Niben261Chr08g0659002/Niben261Chr03g0771011/Niben261Chr12g1064003/Niben261Chr13g0645006/Niben261Chr10g0451002/Niben261Chr16g0470008/Niben261Chr02g0868001/Niben261Chr01g1191012/Niben261Chr08g0754003/Niben261Chr13g0945004	10	6	Niben261Chr08g0659002/Niben261Chr12g1064003/Niben261Chr13g0645006/Niben261Chr10g0451002/Niben261Chr01g1191012/Niben261Chr13g0945004	4	Niben261Chr03g0771011/Niben261Chr16g0470008/Niben261Chr02g0868001/Niben261Chr08g0754003
BP	GO:0043632	modification-dependent macromolecule catabolic process	0.924585	0.999988	Niben261Chr08g0659002/Niben261Chr03g0771011/Niben261Chr12g1064003/Niben261Chr13g0645006/Niben261Chr10g0451002/Niben261Chr16g0470008/Niben261Chr02g0868001/Niben261Chr01g1191012/Niben261Chr08g0754003/Niben261Chr13g0945004	Niben261Chr08g0659002/Niben261Chr03g0771011/Niben261Chr12g1064003/Niben261Chr13g0645006/Niben261Chr10g0451002/Niben261Chr16g0470008/Niben261Chr02g0868001/Niben261Chr01g1191012/Niben261Chr08g0754003/Niben261Chr13g0945004	10	6	Niben261Chr08g0659002/Niben261Chr12g1064003/Niben261Chr13g0645006/Niben261Chr10g0451002/Niben261Chr01g1191012/Niben261Chr13g0945004	4	Niben261Chr03g0771011/Niben261Chr16g0470008/Niben261Chr02g0868001/Niben261Chr08g0754003
BP	GO:0007034	vacuolar transport	0.924984	0.999988	Niben261Chr18g0042009/Niben261Chr02g1288005	Niben261Chr18g0042009/Niben261Chr02g1288005	2	2	Niben261Chr18g0042009/Niben261Chr02g1288005	0
BP	GO:0009733	response to auxin	0.925463	0.999988	novel.7081/Niben261Chr09g1349026/Niben261Chr06g0059006/Niben261Chr08g0395003/Niben261Chr02g0302004	-/Niben261Chr09g1349026/Niben261Chr06g0059006/Niben261Chr08g0395003/Niben261Chr02g0302004	5	4	Niben261Chr09g1349026/Niben261Chr06g0059006/Niben261Chr08g0395003/Niben261Chr02g0302004	1	novel.7081
BP	GO:0051704	multi-organism process	0.925463	0.999988	Niben261Scf00054g0000006/Niben261Chr16g0343009/Niben261Chr05g0723006/Niben261Chr12g0629003/Niben261Chr10g0814006	Niben261Scf00054g0000006/Niben261Chr16g0343009/Niben261Chr05g0723006/Niben261Chr12g0629003/Niben261Chr10g0814006	5	2	Niben261Scf00054g0000006/Niben261Chr16g0343009	3	Niben261Chr05g0723006/Niben261Chr12g0629003/Niben261Chr10g0814006
BP	GO:0001522	pseudouridine synthesis	0.929148	0.999988	Niben261Chr05g1019024/Niben261Chr12g0952005/Niben261Chr01g0585005	Niben261Chr05g1019024/Niben261Chr12g0952005/Niben261Chr01g0585005	3	1	Niben261Chr01g0585005	2	Niben261Chr05g1019024/Niben261Chr12g0952005
BP	GO:0006081	cellular aldehyde metabolic process	0.931667	0.999988	novel.1089	-	1	1	novel.1089	0
BP	GO:0006888	ER to Golgi vesicle-mediated transport	0.931667	0.999988	Niben261Chr09g0532004	Niben261Chr09g0532004	1	0		1	Niben261Chr09g0532004
BP	GO:0042440	pigment metabolic process	0.931667	0.999988	Niben261Chr18g1476029	Niben261Chr18g1476029	1	1	Niben261Chr18g1476029	0
BP	GO:0044087	regulation of cellular component biogenesis	0.931667	0.999988	Niben261Chr02g0890031	Niben261Chr02g0890031	1	1	Niben261Chr02g0890031	0
BP	GO:1901264	carbohydrate derivative transport	0.931667	0.999988	Niben261Chr12g1502005	Niben261Chr12g1502005	1	0		1	Niben261Chr12g1502005
BP	GO:0042545	cell wall modification	0.931842	0.999988	Niben261Scf00455g0000001/Niben261Chr12g0511002/Niben261Chr15g1514008/Niben261Chr12g1013007/Niben261Chr06g1251007	Niben261Scf00455g0000001/Niben261Chr12g0511002/Niben261Chr15g1514008/Niben261Chr12g1013007/Niben261Chr06g1251007	5	3	Niben261Scf00455g0000001/Niben261Chr12g0511002/Niben261Chr15g1514008	2	Niben261Chr12g1013007/Niben261Chr06g1251007
BP	GO:0090407	organophosphate biosynthetic process	0.933161	0.999988	Niben261Chr19g1477007/Niben261Chr03g1190017/Niben261Chr02g0281001/Niben261Chr02g1506012/novel.4203/Niben261Chr07g0013003/Niben261Chr19g0560002/Niben261Chr17g0123004/Niben261Chr01g0946020/Niben261Chr02g1036005/Niben261Chr10g0871003/Niben261Chr19g1289011/Niben261Chr14g0101001/Niben261Chr01g1387006/Niben261Chr19g1005002/Niben261Chr13g1261011/novel.8394/Niben261Chr07g1012002/novel.6799/Niben261Scf038…	Niben261Chr19g1477007/Niben261Chr03g1190017/Niben261Chr02g0281001/Niben261Chr02g1506012/-/Niben261Chr07g0013003/Niben261Chr19g0560002/Niben261Chr17g0123004/Niben261Chr01g0946020/Niben261Chr02g1036005/Niben261Chr10g0871003/Niben261Chr19g1289011/Niben261Chr14g0101001/Niben261Chr01g1387006/Niben261Chr19g1005002/Niben261Chr13g1261011/-/Niben261Chr07g1012002/-/Niben261Scf03882g0000005/Niben261Chr17g15…	29	20	Niben261Chr19g1477007/Niben261Chr03g1190017/Niben261Chr02g0281001/Niben261Chr02g1506012/novel.4203/Niben261Chr07g0013003/Niben261Chr19g0560002/Niben261Chr17g0123004/Niben261Chr01g0946020/Niben261Chr02g1036005/Niben261Chr10g0871003/Niben261Chr19g1289011/Niben261Chr14g0101001/Niben261Chr01g1387006/Niben261Chr13g1261011/novel.8394/Niben261Chr19g1459018/Niben261Chr14g1018015/Niben261Chr02g1335006/Nib…	9	Niben261Chr19g1005002/Niben261Chr07g1012002/novel.6799/Niben261Scf03882g0000005/Niben261Chr17g1501005/novel.4315/Niben261Chr07g0999019/Niben261Chr04g0241002/Niben261Chr04g1507001
BP	GO:0006974	cellular response to DNA damage stimulus	0.93526	0.999988	novel.7932/Niben261Chr10g0170013/Niben261Chr08g0380012/Niben261Chr09g1191015/Niben261Chr16g0363010/Niben261Chr03g0202009/Niben261Chr06g0846017/Niben261Chr11g1224010/Niben261Chr08g0020010/Niben261Chr09g0908004/Niben261Chr10g1051011/Niben261Chr08g0185028/novel.9332/Niben261Chr15g0486002/Niben261Chr15g1112006/Niben261Chr18g1467002	-/Niben261Chr10g0170013/Niben261Chr08g0380012/Niben261Chr09g1191015/Niben261Chr16g0363010/Niben261Chr03g0202009/Niben261Chr06g0846017/Niben261Chr11g1224010/Niben261Chr08g0020010/Niben261Chr09g0908004/Niben261Chr10g1051011/Niben261Chr08g0185028/-/Niben261Chr15g0486002/Niben261Chr15g1112006/Niben261Chr18g1467002	16	1	Niben261Chr09g0908004	15	novel.7932/Niben261Chr10g0170013/Niben261Chr08g0380012/Niben261Chr09g1191015/Niben261Chr16g0363010/Niben261Chr03g0202009/Niben261Chr06g0846017/Niben261Chr11g1224010/Niben261Chr08g0020010/Niben261Chr10g1051011/Niben261Chr08g0185028/novel.9332/Niben261Chr15g0486002/Niben261Chr15g1112006/Niben261Chr18g1467002
BP	GO:0033554	cellular response to stress	0.93526	0.999988	novel.7932/Niben261Chr10g0170013/Niben261Chr08g0380012/Niben261Chr09g1191015/Niben261Chr16g0363010/Niben261Chr03g0202009/Niben261Chr06g0846017/Niben261Chr11g1224010/Niben261Chr08g0020010/Niben261Chr09g0908004/Niben261Chr10g1051011/Niben261Chr08g0185028/novel.9332/Niben261Chr15g0486002/Niben261Chr15g1112006/Niben261Chr18g1467002	-/Niben261Chr10g0170013/Niben261Chr08g0380012/Niben261Chr09g1191015/Niben261Chr16g0363010/Niben261Chr03g0202009/Niben261Chr06g0846017/Niben261Chr11g1224010/Niben261Chr08g0020010/Niben261Chr09g0908004/Niben261Chr10g1051011/Niben261Chr08g0185028/-/Niben261Chr15g0486002/Niben261Chr15g1112006/Niben261Chr18g1467002	16	1	Niben261Chr09g0908004	15	novel.7932/Niben261Chr10g0170013/Niben261Chr08g0380012/Niben261Chr09g1191015/Niben261Chr16g0363010/Niben261Chr03g0202009/Niben261Chr06g0846017/Niben261Chr11g1224010/Niben261Chr08g0020010/Niben261Chr10g1051011/Niben261Chr08g0185028/novel.9332/Niben261Chr15g0486002/Niben261Chr15g1112006/Niben261Chr18g1467002
BP	GO:0006259	DNA metabolic process	0.935782	0.999988	novel.4389/novel.7932/Niben261Chr10g0170013/Niben261Chr08g0380012/Niben261Chr09g1191015/Niben261Chr16g0363010/Niben261Chr03g0202009/novel.7612/Niben261Chr19g0288012/Niben261Chr06g0846017/novel.6088/Niben261Chr10g0042036/novel.8652/Niben261Chr13g1033005/Niben261Chr11g1224010/Niben261Chr08g0020010/Niben261Chr17g0381015/novel.9785/Niben261Chr09g0908004/Niben261Chr10g1051011/novel.6975/Niben261Chr08g…	-/-/Niben261Chr10g0170013/Niben261Chr08g0380012/Niben261Chr09g1191015/Niben261Chr16g0363010/Niben261Chr03g0202009/-/Niben261Chr19g0288012/Niben261Chr06g0846017/-/Niben261Chr10g0042036/-/Niben261Chr13g1033005/Niben261Chr11g1224010/Niben261Chr08g0020010/Niben261Chr17g0381015/-/Niben261Chr09g0908004/Niben261Chr10g1051011/-/Niben261Chr08g0185028/Niben261Chr02g0851011/-/Niben261Chr15g0486002/Niben261C…	30	5	Niben261Chr13g1033005/Niben261Chr09g0908004/Niben261Chr02g0851011/Niben261Chr10g1107005/Niben261Chr09g0511006	25	novel.4389/novel.7932/Niben261Chr10g0170013/Niben261Chr08g0380012/Niben261Chr09g1191015/Niben261Chr16g0363010/Niben261Chr03g0202009/novel.7612/Niben261Chr19g0288012/Niben261Chr06g0846017/novel.6088/Niben261Chr10g0042036/novel.8652/Niben261Chr11g1224010/Niben261Chr08g0020010/Niben261Chr17g0381015/novel.9785/Niben261Chr10g1051011/novel.6975/Niben261Chr08g0185028/novel.9332/Niben261Chr15g0486002/Nib…
BP	GO:0007275	multicellular organism development	0.936335	0.999988	Niben261Chr11g0953018/Niben261Chr01g1148013/novel.8979	Niben261Chr11g0953018/Niben261Chr01g1148013/-	3	2	Niben261Chr11g0953018/novel.8979	1	Niben261Chr01g1148013
BP	GO:0032502	developmental process	0.936335	0.999988	Niben261Chr11g0953018/Niben261Chr01g1148013/novel.8979	Niben261Chr11g0953018/Niben261Chr01g1148013/-	3	2	Niben261Chr11g0953018/novel.8979	1	Niben261Chr01g1148013
BP	GO:0045017	glycerolipid biosynthetic process	0.936335	0.999988	Niben261Chr19g1005002/Niben261Chr07g1012002/Niben261Chr04g1507001	Niben261Chr19g1005002/Niben261Chr07g1012002/Niben261Chr04g1507001	3	0		3	Niben261Chr19g1005002/Niben261Chr07g1012002/Niben261Chr04g1507001
BP	GO:0048856	anatomical structure development	0.936335	0.999988	Niben261Chr11g0953018/Niben261Chr01g1148013/novel.8979	Niben261Chr11g0953018/Niben261Chr01g1148013/-	3	2	Niben261Chr11g0953018/novel.8979	1	Niben261Chr01g1148013
BP	GO:0044085	cellular component biogenesis	0.937739	0.999988	novel.2698/Niben261Chr06g0581008/Niben261Chr09g0552010/Niben261Chr10g0178014/Niben261Chr11g1336014/novel.5432/Niben261Chr11g0308009/Niben261Chr17g0941010/Niben261Chr03g1425026/Niben261Chr01g0049003/novel.4988/Niben261Chr19g0742006/Niben261Chr08g0104005/Niben261Chr02g0890031/Niben261Chr13g1058017/novel.6682/Niben261Chr09g1036007/Niben261Chr09g1212017/Niben261Chr03g1514001/Niben261Chr06g0536008/Nib…	-/Niben261Chr06g0581008/Niben261Chr09g0552010/Niben261Chr10g0178014/Niben261Chr11g1336014/-/Niben261Chr11g0308009/Niben261Chr17g0941010/Niben261Chr03g1425026/Niben261Chr01g0049003/-/Niben261Chr19g0742006/Niben261Chr08g0104005/Niben261Chr02g0890031/Niben261Chr13g1058017/-/Niben261Chr09g1036007/Niben261Chr09g1212017/Niben261Chr03g1514001/Niben261Chr06g0536008/Niben261Chr06g0476005/Niben261Chr13g111…	26	20	novel.2698/Niben261Chr06g0581008/Niben261Chr09g0552010/Niben261Chr10g0178014/Niben261Chr11g1336014/novel.5432/Niben261Chr11g0308009/Niben261Chr01g0049003/novel.4988/Niben261Chr19g0742006/Niben261Chr02g0890031/Niben261Chr13g1058017/novel.6682/Niben261Chr09g1212017/Niben261Chr03g1514001/Niben261Chr06g0536008/Niben261Chr13g1114003/Niben261Chr01g0585005/Niben261Chr06g1128021/Niben261Chr02g1272004	6	Niben261Chr17g0941010/Niben261Chr03g1425026/Niben261Chr08g0104005/Niben261Chr09g1036007/Niben261Chr06g0476005/Niben261Chr09g1256012
BP	GO:0006694	steroid biosynthetic process	0.941139	0.999988	Niben261Chr09g0597034	Niben261Chr09g0597034	1	1	Niben261Chr09g0597034	0
BP	GO:0022406	membrane docking	0.941139	0.999988	Niben261Chr08g0572017	Niben261Chr08g0572017	1	0		1	Niben261Chr08g0572017
BP	GO:0048278	vesicle docking	0.941139	0.999988	Niben261Chr08g0572017	Niben261Chr08g0572017	1	0		1	Niben261Chr08g0572017
BP	GO:0051235	maintenance of location	0.941139	0.999988	Niben261Chr17g1295008	Niben261Chr17g1295008	1	1	Niben261Chr17g1295008	0
BP	GO:0051640	organelle localization	0.941139	0.999988	Niben261Chr08g0572017	Niben261Chr08g0572017	1	0		1	Niben261Chr08g0572017
BP	GO:0140056	organelle localization by membrane tethering	0.941139	0.999988	Niben261Chr08g0572017	Niben261Chr08g0572017	1	0		1	Niben261Chr08g0572017
BP	GO:0032268	regulation of cellular protein metabolic process	0.941187	0.999988	novel.2287/Niben261Chr09g0735020	-/Niben261Chr09g0735020	2	2	novel.2287/Niben261Chr09g0735020	0
BP	GO:0008033	tRNA processing	0.943154	0.999988	Niben261Chr08g0359005/Niben261Chr09g1168002/Niben261Chr03g0385007/Niben261Chr12g0947009/Niben261Chr08g1150007	Niben261Chr08g0359005/Niben261Chr09g1168002/Niben261Chr03g0385007/Niben261Chr12g0947009/Niben261Chr08g1150007	5	2	Niben261Chr09g1168002/Niben261Chr03g0385007	3	Niben261Chr08g0359005/Niben261Chr12g0947009/Niben261Chr08g1150007
BP	GO:0009719	response to endogenous stimulus	0.946931	0.999988	Niben261Chr16g0247005/novel.7081/Niben261Chr02g1488002/Niben261Chr09g1349026/Niben261Chr15g0438001/Niben261Chr14g1510006/Niben261Chr06g0059006/Niben261Chr08g0395003/Niben261Chr02g0302004	Niben261Chr16g0247005/-/Niben261Chr02g1488002/Niben261Chr09g1349026/Niben261Chr15g0438001/Niben261Chr14g1510006/Niben261Chr06g0059006/Niben261Chr08g0395003/Niben261Chr02g0302004	9	4	Niben261Chr09g1349026/Niben261Chr06g0059006/Niben261Chr08g0395003/Niben261Chr02g0302004	5	Niben261Chr16g0247005/novel.7081/Niben261Chr02g1488002/Niben261Chr15g0438001/Niben261Chr14g1510006
BP	GO:0009725	response to hormone	0.946931	0.999988	Niben261Chr16g0247005/novel.7081/Niben261Chr02g1488002/Niben261Chr09g1349026/Niben261Chr15g0438001/Niben261Chr14g1510006/Niben261Chr06g0059006/Niben261Chr08g0395003/Niben261Chr02g0302004	Niben261Chr16g0247005/-/Niben261Chr02g1488002/Niben261Chr09g1349026/Niben261Chr15g0438001/Niben261Chr14g1510006/Niben261Chr06g0059006/Niben261Chr08g0395003/Niben261Chr02g0302004	9	4	Niben261Chr09g1349026/Niben261Chr06g0059006/Niben261Chr08g0395003/Niben261Chr02g0302004	5	Niben261Chr16g0247005/novel.7081/Niben261Chr02g1488002/Niben261Chr15g0438001/Niben261Chr14g1510006
BP	GO:0010033	response to organic substance	0.946931	0.999988	Niben261Chr16g0247005/novel.7081/Niben261Chr02g1488002/Niben261Chr09g1349026/Niben261Chr15g0438001/Niben261Chr14g1510006/Niben261Chr06g0059006/Niben261Chr08g0395003/Niben261Chr02g0302004	Niben261Chr16g0247005/-/Niben261Chr02g1488002/Niben261Chr09g1349026/Niben261Chr15g0438001/Niben261Chr14g1510006/Niben261Chr06g0059006/Niben261Chr08g0395003/Niben261Chr02g0302004	9	4	Niben261Chr09g1349026/Niben261Chr06g0059006/Niben261Chr08g0395003/Niben261Chr02g0302004	5	Niben261Chr16g0247005/novel.7081/Niben261Chr02g1488002/Niben261Chr15g0438001/Niben261Chr14g1510006
BP	GO:0071554	cell wall organization or biogenesis	0.947299	0.999988	Niben261Scf00455g0000001/Niben261Chr17g0941010/Niben261Chr12g0511002/Niben261Chr15g1514008/Niben261Chr15g1259003/Niben261Chr07g1178010/Niben261Chr12g1013007/Niben261Chr06g1251007	Niben261Scf00455g0000001/Niben261Chr17g0941010/Niben261Chr12g0511002/Niben261Chr15g1514008/Niben261Chr15g1259003/Niben261Chr07g1178010/Niben261Chr12g1013007/Niben261Chr06g1251007	8	5	Niben261Scf00455g0000001/Niben261Chr12g0511002/Niben261Chr15g1514008/Niben261Chr15g1259003/Niben261Chr07g1178010	3	Niben261Chr17g0941010/Niben261Chr12g1013007/Niben261Chr06g1251007
BP	GO:0006364	rRNA processing	0.947414	0.999988	Niben261Chr09g1212017/Niben261Chr06g0536008/Niben261Chr13g1114003/Niben261Chr06g1128021	Niben261Chr09g1212017/Niben261Chr06g0536008/Niben261Chr13g1114003/Niben261Chr06g1128021	4	4	Niben261Chr09g1212017/Niben261Chr06g0536008/Niben261Chr13g1114003/Niben261Chr06g1128021	0
BP	GO:0016072	rRNA metabolic process	0.947414	0.999988	Niben261Chr09g1212017/Niben261Chr06g0536008/Niben261Chr13g1114003/Niben261Chr06g1128021	Niben261Chr09g1212017/Niben261Chr06g0536008/Niben261Chr13g1114003/Niben261Chr06g1128021	4	4	Niben261Chr09g1212017/Niben261Chr06g0536008/Niben261Chr13g1114003/Niben261Chr06g1128021	0
BP	GO:0071804	cellular potassium ion transport	0.947983	0.999988	Niben261Chr09g0797012/Niben261Chr04g0440007	Niben261Chr09g0797012/Niben261Chr04g0440007	2	0		2	Niben261Chr09g0797012/Niben261Chr04g0440007
BP	GO:0071805	potassium ion transmembrane transport	0.947983	0.999988	Niben261Chr09g0797012/Niben261Chr04g0440007	Niben261Chr09g0797012/Niben261Chr04g0440007	2	0		2	Niben261Chr09g0797012/Niben261Chr04g0440007
BP	GO:0006260	DNA replication	0.948246	0.999988	Niben261Chr19g0288012/Niben261Chr13g1033005/Niben261Chr17g0381015/Niben261Chr02g0851011/Niben261Chr10g1107005/Niben261Chr03g0744016/Niben261Chr09g0511006	Niben261Chr19g0288012/Niben261Chr13g1033005/Niben261Chr17g0381015/Niben261Chr02g0851011/Niben261Chr10g1107005/Niben261Chr03g0744016/Niben261Chr09g0511006	7	4	Niben261Chr13g1033005/Niben261Chr02g0851011/Niben261Chr10g1107005/Niben261Chr09g0511006	3	Niben261Chr19g0288012/Niben261Chr17g0381015/Niben261Chr03g0744016
BP	GO:0016054	organic acid catabolic process	0.949299	0.999988	Niben261Chr07g1372006	Niben261Chr07g1372006	1	1	Niben261Chr07g1372006	0
BP	GO:0046395	carboxylic acid catabolic process	0.949299	0.999988	Niben261Chr07g1372006	Niben261Chr07g1372006	1	1	Niben261Chr07g1372006	0
BP	GO:0033365	protein localization to organelle	0.952406	0.999988	Niben261Chr17g1295008/Niben261Chr14g1514016/Niben261Chr08g1246006/Niben261Chr03g0024006	Niben261Chr17g1295008/Niben261Chr14g1514016/Niben261Chr08g1246006/Niben261Chr03g0024006	4	3	Niben261Chr17g1295008/Niben261Chr14g1514016/Niben261Chr03g0024006	1	Niben261Chr08g1246006
BP	GO:0044272	sulfur compound biosynthetic process	0.954046	0.999988	Niben261Chr16g1352001/Niben261Chr01g1322012/Niben261Chr14g0808010	Niben261Chr16g1352001/Niben261Chr01g1322012/Niben261Chr14g0808010	3	2	Niben261Chr16g1352001/Niben261Chr14g0808010	1	Niben261Chr01g1322012
BP	GO:0045229	external encapsulating structure organization	0.954161	0.999988	Niben261Scf00455g0000001/Niben261Chr17g0941010/Niben261Chr12g0511002/Niben261Chr15g1514008/Niben261Chr12g1013007/Niben261Chr06g1251007	Niben261Scf00455g0000001/Niben261Chr17g0941010/Niben261Chr12g0511002/Niben261Chr15g1514008/Niben261Chr12g1013007/Niben261Chr06g1251007	6	3	Niben261Scf00455g0000001/Niben261Chr12g0511002/Niben261Chr15g1514008	3	Niben261Chr17g0941010/Niben261Chr12g1013007/Niben261Chr06g1251007
BP	GO:0071555	cell wall organization	0.954161	0.999988	Niben261Scf00455g0000001/Niben261Chr17g0941010/Niben261Chr12g0511002/Niben261Chr15g1514008/Niben261Chr12g1013007/Niben261Chr06g1251007	Niben261Scf00455g0000001/Niben261Chr17g0941010/Niben261Chr12g0511002/Niben261Chr15g1514008/Niben261Chr12g1013007/Niben261Chr06g1251007	6	3	Niben261Scf00455g0000001/Niben261Chr12g0511002/Niben261Chr15g1514008	3	Niben261Chr17g0941010/Niben261Chr12g1013007/Niben261Chr06g1251007
BP	GO:0072330	monocarboxylic acid biosynthetic process	0.955206	0.999988	Niben261Chr19g0560002/Niben261Chr02g1036005/Niben261Chr10g0871003/Niben261Chr19g1289011/Niben261Chr04g1846004/Niben261Chr01g1387006/Niben261Chr13g1261011/novel.6799/Niben261Scf03882g0000005/Niben261Chr19g1459018/Niben261Chr13g1053020/Niben261Chr02g1335006/Niben261Chr02g1445002	Niben261Chr19g0560002/Niben261Chr02g1036005/Niben261Chr10g0871003/Niben261Chr19g1289011/Niben261Chr04g1846004/Niben261Chr01g1387006/Niben261Chr13g1261011/-/Niben261Scf03882g0000005/Niben261Chr19g1459018/Niben261Chr13g1053020/Niben261Chr02g1335006/Niben261Chr02g1445002	13	8	Niben261Chr19g0560002/Niben261Chr02g1036005/Niben261Chr10g0871003/Niben261Chr19g1289011/Niben261Chr01g1387006/Niben261Chr13g1261011/Niben261Chr19g1459018/Niben261Chr02g1335006	5	Niben261Chr04g1846004/novel.6799/Niben261Scf03882g0000005/Niben261Chr13g1053020/Niben261Chr02g1445002
BP	GO:0006996	organelle organization	0.955362	0.999988	novel.7932/Niben261Chr18g0699016/Niben261Chr03g0954001/Niben261Chr05g0710014/Niben261Chr13g0627005/Niben261Chr03g0541009/novel.4988/Niben261Chr19g0742006/Niben261Chr08g0104005/Niben261Chr10g0042036/novel.7916/Niben261Chr13g1058017/Niben261Chr05g0322001/Niben261Chr04g1613007/Niben261Chr13g1004002/Niben261Chr17g1393007/Niben261Chr04g0030006/Niben261Chr07g1407017/Niben261Chr18g0646006/Niben261Chr03g…	-/Niben261Chr18g0699016/Niben261Chr03g0954001/Niben261Chr05g0710014/Niben261Chr13g0627005/Niben261Chr03g0541009/-/Niben261Chr19g0742006/Niben261Chr08g0104005/Niben261Chr10g0042036/-/Niben261Chr13g1058017/Niben261Chr05g0322001/Niben261Chr04g1613007/Niben261Chr13g1004002/Niben261Chr17g1393007/Niben261Chr04g0030006/Niben261Chr07g1407017/Niben261Chr18g0646006/Niben261Chr03g1514001/Niben261Chr09g00340…	24	7	novel.4988/Niben261Chr19g0742006/novel.7916/Niben261Chr13g1058017/Niben261Chr17g1393007/Niben261Chr03g1514001/Niben261Chr02g1272004	17	novel.7932/Niben261Chr18g0699016/Niben261Chr03g0954001/Niben261Chr05g0710014/Niben261Chr13g0627005/Niben261Chr03g0541009/Niben261Chr08g0104005/Niben261Chr10g0042036/Niben261Chr05g0322001/Niben261Chr04g1613007/Niben261Chr13g1004002/Niben261Chr04g0030006/Niben261Chr07g1407017/Niben261Chr18g0646006/Niben261Chr09g0034006/Niben261Chr06g0476005/Niben261Chr09g1256012
BP	GO:0006413	translational initiation	0.956959	0.999988	Niben261Chr16g0432004/Niben261Chr15g0790006/Niben261Chr06g1444005/Niben261Chr04g1124002	Niben261Chr16g0432004/Niben261Chr15g0790006/Niben261Chr06g1444005/Niben261Chr04g1124002	4	4	Niben261Chr16g0432004/Niben261Chr15g0790006/Niben261Chr06g1444005/Niben261Chr04g1124002	0
BP	GO:0043933	protein-containing complex subunit organization	0.958114	0.999988	novel.5432/Niben261Chr11g0308009/Niben261Chr03g1425026/Niben261Chr01g0049003/novel.4988/Niben261Chr19g0742006/Niben261Chr08g0104005/Niben261Chr13g1058017/novel.6682/Niben261Chr03g1514001/Niben261Chr06g0476005/Niben261Chr09g1256012/Niben261Chr02g1272004	-/Niben261Chr11g0308009/Niben261Chr03g1425026/Niben261Chr01g0049003/-/Niben261Chr19g0742006/Niben261Chr08g0104005/Niben261Chr13g1058017/-/Niben261Chr03g1514001/Niben261Chr06g0476005/Niben261Chr09g1256012/Niben261Chr02g1272004	13	9	novel.5432/Niben261Chr11g0308009/Niben261Chr01g0049003/novel.4988/Niben261Chr19g0742006/Niben261Chr13g1058017/novel.6682/Niben261Chr03g1514001/Niben261Chr02g1272004	4	Niben261Chr03g1425026/Niben261Chr08g0104005/Niben261Chr06g0476005/Niben261Chr09g1256012
BP	GO:0051246	regulation of protein metabolic process	0.959394	0.999988	novel.2287/Niben261Chr09g0735020	-/Niben261Chr09g0735020	2	2	novel.2287/Niben261Chr09g0735020	0
BP	GO:0005985	sucrose metabolic process	0.962384	0.999988	Niben261Chr16g0523008	Niben261Chr16g0523008	1	0		1	Niben261Chr16g0523008
BP	GO:0050790	regulation of catalytic activity	0.964158	0.999988	novel.2287/Niben261Chr09g0735020	-/Niben261Chr09g0735020	2	2	novel.2287/Niben261Chr09g0735020	0
BP	GO:0065009	regulation of molecular function	0.964158	0.999988	novel.2287/Niben261Chr09g0735020	-/Niben261Chr09g0735020	2	2	novel.2287/Niben261Chr09g0735020	0
BP	GO:0008037	cell recognition	0.964881	0.999988	Niben261Chr16g0343009/Niben261Chr05g0723006/Niben261Chr12g0629003/Niben261Chr10g0814006	Niben261Chr16g0343009/Niben261Chr05g0723006/Niben261Chr12g0629003/Niben261Chr10g0814006	4	1	Niben261Chr16g0343009	3	Niben261Chr05g0723006/Niben261Chr12g0629003/Niben261Chr10g0814006
BP	GO:0009856	pollination	0.964881	0.999988	Niben261Chr16g0343009/Niben261Chr05g0723006/Niben261Chr12g0629003/Niben261Chr10g0814006	Niben261Chr16g0343009/Niben261Chr05g0723006/Niben261Chr12g0629003/Niben261Chr10g0814006	4	1	Niben261Chr16g0343009	3	Niben261Chr05g0723006/Niben261Chr12g0629003/Niben261Chr10g0814006
BP	GO:0009875	pollen-pistil interaction	0.964881	0.999988	Niben261Chr16g0343009/Niben261Chr05g0723006/Niben261Chr12g0629003/Niben261Chr10g0814006	Niben261Chr16g0343009/Niben261Chr05g0723006/Niben261Chr12g0629003/Niben261Chr10g0814006	4	1	Niben261Chr16g0343009	3	Niben261Chr05g0723006/Niben261Chr12g0629003/Niben261Chr10g0814006
BP	GO:0044706	multi-multicellular organism process	0.964881	0.999988	Niben261Chr16g0343009/Niben261Chr05g0723006/Niben261Chr12g0629003/Niben261Chr10g0814006	Niben261Chr16g0343009/Niben261Chr05g0723006/Niben261Chr12g0629003/Niben261Chr10g0814006	4	1	Niben261Chr16g0343009	3	Niben261Chr05g0723006/Niben261Chr12g0629003/Niben261Chr10g0814006
BP	GO:0048544	recognition of pollen	0.964881	0.999988	Niben261Chr16g0343009/Niben261Chr05g0723006/Niben261Chr12g0629003/Niben261Chr10g0814006	Niben261Chr16g0343009/Niben261Chr05g0723006/Niben261Chr12g0629003/Niben261Chr10g0814006	4	1	Niben261Chr16g0343009	3	Niben261Chr05g0723006/Niben261Chr12g0629003/Niben261Chr10g0814006
BP	GO:0006261	DNA-dependent DNA replication	0.9676	0.999988	Niben261Chr09g0511006	Niben261Chr09g0511006	1	1	Niben261Chr09g0511006	0
BP	GO:1901607	alpha-amino acid biosynthetic process	0.967931	0.999988	Niben261Chr01g1570004/Niben261Chr06g0063005/Niben261Chr11g1392004/novel.10261/Niben261Chr16g0945001/Niben261Chr13g1053020	Niben261Chr01g1570004/Niben261Chr06g0063005/Niben261Chr11g1392004/-/Niben261Chr16g0945001/Niben261Chr13g1053020	6	4	Niben261Chr06g0063005/Niben261Chr11g1392004/novel.10261/Niben261Chr16g0945001	2	Niben261Chr01g1570004/Niben261Chr13g1053020
BP	GO:1901135	carbohydrate derivative metabolic process	0.969078	0.999988	novel.1089/novel.1618/Niben261Chr03g1190017/Niben261Chr02g0281001/Niben261Chr19g0427010/Niben261Chr05g0907017/Niben261Chr15g0782015/novel.153/novel.4203/Niben261Chr07g0013003/Niben261Chr19g0560002/Niben261Chr11g0790006/Niben261Chr17g0123004/novel.9188/Niben261Chr01g0946020/Niben261Chr02g1036005/Niben261Chr10g0871003/Niben261Chr14g0446004/Niben261Chr19g1289011/Niben261Chr06g1352003/Niben261Chr14g0…	-/-/Niben261Chr03g1190017/Niben261Chr02g0281001/Niben261Chr19g0427010/Niben261Chr05g0907017/Niben261Chr15g0782015/-/-/Niben261Chr07g0013003/Niben261Chr19g0560002/Niben261Chr11g0790006/Niben261Chr17g0123004/-/Niben261Chr01g0946020/Niben261Chr02g1036005/Niben261Chr10g0871003/Niben261Chr14g0446004/Niben261Chr19g1289011/Niben261Chr06g1352003/Niben261Chr14g0101001/Niben261Chr01g1387006/Niben261Chr19g1…	43	32	novel.1089/novel.1618/Niben261Chr03g1190017/Niben261Chr02g0281001/Niben261Chr19g0427010/Niben261Chr15g0782015/novel.153/novel.4203/Niben261Chr07g0013003/Niben261Chr19g0560002/Niben261Chr11g0790006/Niben261Chr17g0123004/novel.9188/Niben261Chr01g0946020/Niben261Chr02g1036005/Niben261Chr10g0871003/Niben261Chr14g0446004/Niben261Chr19g1289011/Niben261Chr14g0101001/Niben261Chr01g1387006/Niben261Chr13g1…	11	Niben261Chr05g0907017/Niben261Chr06g1352003/Niben261Chr19g1005002/novel.6799/Niben261Scf03882g0000005/Niben261Chr11g0720002/Niben261Chr15g1040004/novel.4315/Niben261Chr14g1157014/Niben261Chr07g0828009/Niben261Chr07g1524018
BP	GO:0009072	aromatic amino acid family metabolic process	0.972124	0.999988	Niben261Chr07g1372006/Niben261Chr03g0223008	Niben261Chr07g1372006/Niben261Chr03g0223008	2	2	Niben261Chr07g1372006/Niben261Chr03g0223008	0
BP	GO:0044283	small molecule biosynthetic process	0.973813	0.999988	Niben261Chr01g1570004/Niben261Chr06g0063005/Niben261Chr19g0560002/Niben261Chr11g1392004/Niben261Chr06g0967002/Niben261Chr02g1036005/Niben261Chr18g0651001/Niben261Chr10g0871003/novel.10261/Niben261Chr19g1289011/Niben261Chr16g0945001/Niben261Chr04g1846004/Niben261Chr01g1387006/Niben261Chr03g0924013/Niben261Chr13g1261011/novel.6799/Niben261Scf03882g0000005/Niben261Chr19g1459018/Niben261Chr04g0442005…	Niben261Chr01g1570004/Niben261Chr06g0063005/Niben261Chr19g0560002/Niben261Chr11g1392004/Niben261Chr06g0967002/Niben261Chr02g1036005/Niben261Chr18g0651001/Niben261Chr10g0871003/-/Niben261Chr19g1289011/Niben261Chr16g0945001/Niben261Chr04g1846004/Niben261Chr01g1387006/Niben261Chr03g0924013/Niben261Chr13g1261011/-/Niben261Scf03882g0000005/Niben261Chr19g1459018/Niben261Chr04g0442005/Niben261Chr13g1053…	29	21	Niben261Chr06g0063005/Niben261Chr19g0560002/Niben261Chr11g1392004/Niben261Chr06g0967002/Niben261Chr02g1036005/Niben261Chr18g0651001/Niben261Chr10g0871003/novel.10261/Niben261Chr19g1289011/Niben261Chr16g0945001/Niben261Chr01g1387006/Niben261Chr03g0924013/Niben261Chr13g1261011/Niben261Chr19g1459018/Niben261Chr04g0442005/Niben261Chr02g1050006/Niben261Chr11g1316016/Niben261Chr02g1335006/Niben261Chr09…	8	Niben261Chr01g1570004/Niben261Chr04g1846004/novel.6799/Niben261Scf03882g0000005/Niben261Chr13g1053020/Niben261Chr19g0531005/Niben261Chr02g1445002/Niben261Chr18g1177005
BP	GO:1901605	alpha-amino acid metabolic process	0.974648	0.999988	Niben261Chr01g1570004/Niben261Chr06g0063005/Niben261Chr11g1392004/Niben261Chr07g1372006/novel.10261/Niben261Chr16g0945001/Niben261Chr13g1053020/Niben261Chr03g0223008	Niben261Chr01g1570004/Niben261Chr06g0063005/Niben261Chr11g1392004/Niben261Chr07g1372006/-/Niben261Chr16g0945001/Niben261Chr13g1053020/Niben261Chr03g0223008	8	6	Niben261Chr06g0063005/Niben261Chr11g1392004/Niben261Chr07g1372006/novel.10261/Niben261Chr16g0945001/Niben261Chr03g0223008	2	Niben261Chr01g1570004/Niben261Chr13g1053020
BP	GO:0006497	protein lipidation	0.975963	0.999988	Niben261Chr19g1005002	Niben261Chr19g1005002	1	0		1	Niben261Chr19g1005002
BP	GO:0006505	GPI anchor metabolic process	0.975963	0.999988	Niben261Chr19g1005002	Niben261Chr19g1005002	1	0		1	Niben261Chr19g1005002
BP	GO:0006506	GPI anchor biosynthetic process	0.975963	0.999988	Niben261Chr19g1005002	Niben261Chr19g1005002	1	0		1	Niben261Chr19g1005002
BP	GO:0006661	phosphatidylinositol biosynthetic process	0.975963	0.999988	Niben261Chr19g1005002	Niben261Chr19g1005002	1	0		1	Niben261Chr19g1005002
BP	GO:0042157	lipoprotein metabolic process	0.975963	0.999988	Niben261Chr19g1005002	Niben261Chr19g1005002	1	0		1	Niben261Chr19g1005002
BP	GO:0042158	lipoprotein biosynthetic process	0.975963	0.999988	Niben261Chr19g1005002	Niben261Chr19g1005002	1	0		1	Niben261Chr19g1005002
BP	GO:0006414	translational elongation	0.979297	0.999988	Niben261Chr04g0216023	Niben261Chr04g0216023	1	1	Niben261Chr04g0216023	0
BP	GO:0007010	cytoskeleton organization	0.980958	0.999988	Niben261Chr03g0541009/Niben261Chr18g0646006	Niben261Chr03g0541009/Niben261Chr18g0646006	2	0		2	Niben261Chr03g0541009/Niben261Chr18g0646006
BP	GO:0008652	cellular amino acid biosynthetic process	0.981978	0.999988	Niben261Chr01g1570004/Niben261Chr06g0063005/Niben261Chr11g1392004/Niben261Chr18g0651001/novel.10261/Niben261Chr16g0945001/Niben261Chr03g0924013/Niben261Chr13g1053020	Niben261Chr01g1570004/Niben261Chr06g0063005/Niben261Chr11g1392004/Niben261Chr18g0651001/-/Niben261Chr16g0945001/Niben261Chr03g0924013/Niben261Chr13g1053020	8	6	Niben261Chr06g0063005/Niben261Chr11g1392004/Niben261Chr18g0651001/novel.10261/Niben261Chr16g0945001/Niben261Chr03g0924013	2	Niben261Chr01g1570004/Niben261Chr13g1053020
BP	GO:0006284	base-excision repair	0.982169	0.999988	Niben261Chr11g1224010	Niben261Chr11g1224010	1	0		1	Niben261Chr11g1224010
BP	GO:0008654	phospholipid biosynthetic process	0.985208	0.999988	Niben261Chr19g1005002/Niben261Chr07g1012002/Niben261Chr04g1507001	Niben261Chr19g1005002/Niben261Chr07g1012002/Niben261Chr04g1507001	3	0		3	Niben261Chr19g1005002/Niben261Chr07g1012002/Niben261Chr04g1507001
BP	GO:0006979	response to oxidative stress	0.985227	0.999988	Niben261Chr10g1120003/Niben261Chr11g0963001/Niben261Chr15g1423025/Niben261Chr05g1203005/Niben261Chr01g1068001/Niben261Chr16g0430012/Niben261Chr05g0190002/Niben261Chr10g0357001/Niben261Chr07g1052005	Niben261Chr10g1120003/Niben261Chr11g0963001/Niben261Chr15g1423025/Niben261Chr05g1203005/Niben261Chr01g1068001/Niben261Chr16g0430012/Niben261Chr05g0190002/Niben261Chr10g0357001/Niben261Chr07g1052005	9	7	Niben261Chr10g1120003/Niben261Chr11g0963001/Niben261Chr15g1423025/Niben261Chr05g1203005/Niben261Chr01g1068001/Niben261Chr16g0430012/Niben261Chr05g0190002	2	Niben261Chr10g0357001/Niben261Chr07g1052005
BP	GO:0034470	ncRNA processing	0.985227	0.999988	Niben261Chr08g0359005/Niben261Chr09g1168002/Niben261Chr03g0385007/Niben261Chr12g0947009/Niben261Chr09g1212017/Niben261Chr06g0536008/Niben261Chr13g1114003/Niben261Chr06g1128021/Niben261Chr08g1150007	Niben261Chr08g0359005/Niben261Chr09g1168002/Niben261Chr03g0385007/Niben261Chr12g0947009/Niben261Chr09g1212017/Niben261Chr06g0536008/Niben261Chr13g1114003/Niben261Chr06g1128021/Niben261Chr08g1150007	9	6	Niben261Chr09g1168002/Niben261Chr03g0385007/Niben261Chr09g1212017/Niben261Chr06g0536008/Niben261Chr13g1114003/Niben261Chr06g1128021	3	Niben261Chr08g0359005/Niben261Chr12g0947009/Niben261Chr08g1150007
BP	GO:0006855	drug transmembrane transport	0.986734	0.999988	Niben261Chr15g1218004/Niben261Chr13g1197002/Niben261Chr10g0425002/Niben261Chr14g0217007/Niben261Chr02g0382004	Niben261Chr15g1218004/Niben261Chr13g1197002/Niben261Chr10g0425002/Niben261Chr14g0217007/Niben261Chr02g0382004	5	1	Niben261Chr13g1197002	4	Niben261Chr15g1218004/Niben261Chr10g0425002/Niben261Chr14g0217007/Niben261Chr02g0382004
BP	GO:0015893	drug transport	0.986734	0.999988	Niben261Chr15g1218004/Niben261Chr13g1197002/Niben261Chr10g0425002/Niben261Chr14g0217007/Niben261Chr02g0382004	Niben261Chr15g1218004/Niben261Chr13g1197002/Niben261Chr10g0425002/Niben261Chr14g0217007/Niben261Chr02g0382004	5	1	Niben261Chr13g1197002	4	Niben261Chr15g1218004/Niben261Chr10g0425002/Niben261Chr14g0217007/Niben261Chr02g0382004
BP	GO:0042493	response to drug	0.986734	0.999988	Niben261Chr15g1218004/Niben261Chr13g1197002/Niben261Chr10g0425002/Niben261Chr14g0217007/Niben261Chr02g0382004	Niben261Chr15g1218004/Niben261Chr13g1197002/Niben261Chr10g0425002/Niben261Chr14g0217007/Niben261Chr02g0382004	5	1	Niben261Chr13g1197002	4	Niben261Chr15g1218004/Niben261Chr10g0425002/Niben261Chr14g0217007/Niben261Chr02g0382004
BP	GO:0048518	positive regulation of biological process	0.986774	0.999988	novel.8979	-	1	1	novel.8979	0
BP	GO:0006633	fatty acid biosynthetic process	0.987049	0.999988	Niben261Chr04g1846004/Niben261Chr02g1445002	Niben261Chr04g1846004/Niben261Chr02g1445002	2	0		2	Niben261Chr04g1846004/Niben261Chr02g1445002
BP	GO:0032501	multicellular organismal process	0.987254	0.999988	Niben261Chr11g0953018/Niben261Chr01g1148013/Niben261Chr16g0343009/novel.8979/Niben261Chr05g0723006/Niben261Chr12g0629003/Niben261Chr10g0814006	Niben261Chr11g0953018/Niben261Chr01g1148013/Niben261Chr16g0343009/-/Niben261Chr05g0723006/Niben261Chr12g0629003/Niben261Chr10g0814006	7	3	Niben261Chr11g0953018/Niben261Chr16g0343009/novel.8979	4	Niben261Chr01g1148013/Niben261Chr05g0723006/Niben261Chr12g0629003/Niben261Chr10g0814006
BP	GO:1901137	carbohydrate derivative biosynthetic process	0.98891	0.999988	Niben261Chr03g1190017/Niben261Chr02g0281001/Niben261Chr15g0782015/novel.4203/Niben261Chr07g0013003/Niben261Chr19g0560002/Niben261Chr17g0123004/Niben261Chr01g0946020/Niben261Chr02g1036005/Niben261Chr10g0871003/Niben261Chr14g0446004/Niben261Chr19g1289011/Niben261Chr06g1352003/Niben261Chr14g0101001/Niben261Chr01g1387006/Niben261Chr19g1005002/Niben261Chr13g1261011/novel.8394/novel.6799/Niben261Scf038…	Niben261Chr03g1190017/Niben261Chr02g0281001/Niben261Chr15g0782015/-/Niben261Chr07g0013003/Niben261Chr19g0560002/Niben261Chr17g0123004/Niben261Chr01g0946020/Niben261Chr02g1036005/Niben261Chr10g0871003/Niben261Chr14g0446004/Niben261Chr19g1289011/Niben261Chr06g1352003/Niben261Chr14g0101001/Niben261Chr01g1387006/Niben261Chr19g1005002/Niben261Chr13g1261011/-/-/Niben261Scf03882g0000005/Niben261Chr19g14…	28	21	Niben261Chr03g1190017/Niben261Chr02g0281001/Niben261Chr15g0782015/novel.4203/Niben261Chr07g0013003/Niben261Chr19g0560002/Niben261Chr17g0123004/Niben261Chr01g0946020/Niben261Chr02g1036005/Niben261Chr10g0871003/Niben261Chr14g0446004/Niben261Chr19g1289011/Niben261Chr14g0101001/Niben261Chr01g1387006/Niben261Chr13g1261011/novel.8394/Niben261Chr19g1459018/Niben261Chr14g1018015/Niben261Chr02g1335006/Nib…	7	Niben261Chr06g1352003/Niben261Chr19g1005002/novel.6799/Niben261Scf03882g0000005/novel.4315/Niben261Chr14g1157014/Niben261Chr07g1524018
BP	GO:0000003	reproduction	0.989067	0.999988	Niben261Chr16g0343009/Niben261Chr05g0723006/Niben261Chr12g0629003/Niben261Chr10g0814006	Niben261Chr16g0343009/Niben261Chr05g0723006/Niben261Chr12g0629003/Niben261Chr10g0814006	4	1	Niben261Chr16g0343009	3	Niben261Chr05g0723006/Niben261Chr12g0629003/Niben261Chr10g0814006
BP	GO:0022414	reproductive process	0.989067	0.999988	Niben261Chr16g0343009/Niben261Chr05g0723006/Niben261Chr12g0629003/Niben261Chr10g0814006	Niben261Chr16g0343009/Niben261Chr05g0723006/Niben261Chr12g0629003/Niben261Chr10g0814006	4	1	Niben261Chr16g0343009	3	Niben261Chr05g0723006/Niben261Chr12g0629003/Niben261Chr10g0814006
BP	GO:0070085	glycosylation	0.992021	0.999988	Niben261Chr05g0415006/Niben261Chr14g0446004/Niben261Chr06g1352003/Niben261Chr14g1157014/Niben261Chr14g1531023/novel.5773/Niben261Chr07g1524018	Niben261Chr05g0415006/Niben261Chr14g0446004/Niben261Chr06g1352003/Niben261Chr14g1157014/Niben261Chr14g1531023/-/Niben261Chr07g1524018	7	3	Niben261Chr14g0446004/Niben261Chr14g1531023/novel.5773	4	Niben261Chr05g0415006/Niben261Chr06g1352003/Niben261Chr14g1157014/Niben261Chr07g1524018
BP	GO:0006928	movement of cell or subcellular component	0.99261	0.999988	Niben261Chr10g1128003/Niben261Chr18g1243005/Niben261Chr18g0496002/Niben261Chr15g0750001/Niben261Chr11g0620008/Niben261Chr09g1340002/Niben261Chr17g0056015/Niben261Chr01g0392003	Niben261Chr10g1128003/Niben261Chr18g1243005/Niben261Chr18g0496002/Niben261Chr15g0750001/Niben261Chr11g0620008/Niben261Chr09g1340002/Niben261Chr17g0056015/Niben261Chr01g0392003	8	1	Niben261Chr01g0392003	7	Niben261Chr10g1128003/Niben261Chr18g1243005/Niben261Chr18g0496002/Niben261Chr15g0750001/Niben261Chr11g0620008/Niben261Chr09g1340002/Niben261Chr17g0056015
BP	GO:0007018	microtubule-based movement	0.99261	0.999988	Niben261Chr10g1128003/Niben261Chr18g1243005/Niben261Chr18g0496002/Niben261Chr15g0750001/Niben261Chr11g0620008/Niben261Chr09g1340002/Niben261Chr17g0056015/Niben261Chr01g0392003	Niben261Chr10g1128003/Niben261Chr18g1243005/Niben261Chr18g0496002/Niben261Chr15g0750001/Niben261Chr11g0620008/Niben261Chr09g1340002/Niben261Chr17g0056015/Niben261Chr01g0392003	8	1	Niben261Chr01g0392003	7	Niben261Chr10g1128003/Niben261Chr18g1243005/Niben261Chr18g0496002/Niben261Chr15g0750001/Niben261Chr11g0620008/Niben261Chr09g1340002/Niben261Chr17g0056015
BP	GO:0051128	regulation of cellular component organization	0.992724	0.999988	Niben261Chr02g0890031	Niben261Chr02g0890031	1	1	Niben261Chr02g0890031	0
BP	GO:0006486	protein glycosylation	0.993054	0.999988	Niben261Chr14g0446004/Niben261Chr06g1352003/Niben261Chr14g1157014/Niben261Chr14g1531023/novel.5773/Niben261Chr07g1524018	Niben261Chr14g0446004/Niben261Chr06g1352003/Niben261Chr14g1157014/Niben261Chr14g1531023/-/Niben261Chr07g1524018	6	3	Niben261Chr14g0446004/Niben261Chr14g1531023/novel.5773	3	Niben261Chr06g1352003/Niben261Chr14g1157014/Niben261Chr07g1524018
BP	GO:0009100	glycoprotein metabolic process	0.993054	0.999988	Niben261Chr14g0446004/Niben261Chr06g1352003/Niben261Chr14g1157014/Niben261Chr14g1531023/novel.5773/Niben261Chr07g1524018	Niben261Chr14g0446004/Niben261Chr06g1352003/Niben261Chr14g1157014/Niben261Chr14g1531023/-/Niben261Chr07g1524018	6	3	Niben261Chr14g0446004/Niben261Chr14g1531023/novel.5773	3	Niben261Chr06g1352003/Niben261Chr14g1157014/Niben261Chr07g1524018
BP	GO:0009101	glycoprotein biosynthetic process	0.993054	0.999988	Niben261Chr14g0446004/Niben261Chr06g1352003/Niben261Chr14g1157014/Niben261Chr14g1531023/novel.5773/Niben261Chr07g1524018	Niben261Chr14g0446004/Niben261Chr06g1352003/Niben261Chr14g1157014/Niben261Chr14g1531023/-/Niben261Chr07g1524018	6	3	Niben261Chr14g0446004/Niben261Chr14g1531023/novel.5773	3	Niben261Chr06g1352003/Niben261Chr14g1157014/Niben261Chr07g1524018
BP	GO:0043413	macromolecule glycosylation	0.993054	0.999988	Niben261Chr14g0446004/Niben261Chr06g1352003/Niben261Chr14g1157014/Niben261Chr14g1531023/novel.5773/Niben261Chr07g1524018	Niben261Chr14g0446004/Niben261Chr06g1352003/Niben261Chr14g1157014/Niben261Chr14g1531023/-/Niben261Chr07g1524018	6	3	Niben261Chr14g0446004/Niben261Chr14g1531023/novel.5773	3	Niben261Chr06g1352003/Niben261Chr14g1157014/Niben261Chr07g1524018
BP	GO:0009067	aspartate family amino acid biosynthetic process	0.993734	0.999988	Niben261Chr13g1053020	Niben261Chr13g1053020	1	0		1	Niben261Chr13g1053020
BP	GO:0032787	monocarboxylic acid metabolic process	0.993853	0.999988	Niben261Chr19g0560002/Niben261Chr02g1036005/Niben261Chr10g0871003/Niben261Chr19g1289011/Niben261Chr04g1846004/Niben261Chr01g1387006/Niben261Chr13g1261011/novel.6799/Niben261Scf03882g0000005/Niben261Chr19g1459018/Niben261Chr13g1053020/Niben261Chr02g1335006/Niben261Chr02g1445002	Niben261Chr19g0560002/Niben261Chr02g1036005/Niben261Chr10g0871003/Niben261Chr19g1289011/Niben261Chr04g1846004/Niben261Chr01g1387006/Niben261Chr13g1261011/-/Niben261Scf03882g0000005/Niben261Chr19g1459018/Niben261Chr13g1053020/Niben261Chr02g1335006/Niben261Chr02g1445002	13	8	Niben261Chr19g0560002/Niben261Chr02g1036005/Niben261Chr10g0871003/Niben261Chr19g1289011/Niben261Chr01g1387006/Niben261Chr13g1261011/Niben261Chr19g1459018/Niben261Chr02g1335006	5	Niben261Chr04g1846004/novel.6799/Niben261Scf03882g0000005/Niben261Chr13g1053020/Niben261Chr02g1445002
BP	GO:0006629	lipid metabolic process	0.994109	0.999988	Niben261Chr08g0016008/Niben261Chr14g1478020/Niben261Chr12g0492008/Niben261Chr06g0508001/Niben261Chr01g0449005/Niben261Chr04g1533005/Niben261Chr11g0003003/Niben261Chr12g0945003/Niben261Chr11g1009005/Niben261Chr11g0426024/Niben261Chr05g0252008/Niben261Chr07g0561001/Niben261Chr15g1301006/Niben261Chr05g0415006/Niben261Chr16g0085005/Niben261Chr08g0820004/Niben261Chr06g0030012/Niben261Chr14g0597015/Nib…	Niben261Chr08g0016008/Niben261Chr14g1478020/Niben261Chr12g0492008/Niben261Chr06g0508001/Niben261Chr01g0449005/Niben261Chr04g1533005/Niben261Chr11g0003003/Niben261Chr12g0945003/Niben261Chr11g1009005/Niben261Chr11g0426024/Niben261Chr05g0252008/Niben261Chr07g0561001/Niben261Chr15g1301006/Niben261Chr05g0415006/Niben261Chr16g0085005/Niben261Chr08g0820004/Niben261Chr06g0030012/Niben261Chr14g0597015/Nib…	50	22	Niben261Chr14g1478020/Niben261Chr12g0492008/Niben261Chr11g0003003/Niben261Chr11g0426024/Niben261Chr07g0561001/Niben261Chr15g1301006/Niben261Chr16g0085005/Niben261Chr08g0820004/Niben261Chr06g0030012/Niben261Chr12g0044006/Niben261Chr12g0962010/Niben261Chr06g0099008/Niben261Chr04g1644013/Niben261Chr16g0242016/Niben261Chr15g1008037/Niben261Chr03g0054002/novel.1322/Niben261Chr19g0019007/Niben261Chr09g…	28	Niben261Chr08g0016008/Niben261Chr06g0508001/Niben261Chr01g0449005/Niben261Chr04g1533005/Niben261Chr12g0945003/Niben261Chr11g1009005/Niben261Chr05g0252008/Niben261Chr05g0415006/Niben261Chr14g0597015/Niben261Chr04g1846004/Niben261Chr07g0980003/Niben261Chr18g0411007/Niben261Chr18g0125009/Niben261Chr19g1005002/Niben261Chr16g0369003/Niben261Chr11g0986004/Niben261Chr11g1266013/Niben261Chr14g1377011/Nib…
BP	GO:0006418	tRNA aminoacylation for protein translation	0.994808	0.999988	Niben261Chr04g1820020/Niben261Chr06g0024023/Niben261Chr17g0808003/Niben261Chr14g0088003/Niben261Chr02g0749005	Niben261Chr04g1820020/Niben261Chr06g0024023/Niben261Chr17g0808003/Niben261Chr14g0088003/Niben261Chr02g0749005	5	2	Niben261Chr04g1820020/Niben261Chr14g0088003	3	Niben261Chr06g0024023/Niben261Chr17g0808003/Niben261Chr02g0749005
BP	GO:0016053	organic acid biosynthetic process	0.996295	0.999988	Niben261Chr01g1570004/Niben261Chr06g0063005/Niben261Chr19g0560002/Niben261Chr11g1392004/Niben261Chr02g1036005/Niben261Chr18g0651001/Niben261Chr10g0871003/novel.10261/Niben261Chr19g1289011/Niben261Chr16g0945001/Niben261Chr04g1846004/Niben261Chr01g1387006/Niben261Chr03g0924013/Niben261Chr13g1261011/novel.6799/Niben261Scf03882g0000005/Niben261Chr19g1459018/Niben261Chr13g1053020/Niben261Chr02g1335006…	Niben261Chr01g1570004/Niben261Chr06g0063005/Niben261Chr19g0560002/Niben261Chr11g1392004/Niben261Chr02g1036005/Niben261Chr18g0651001/Niben261Chr10g0871003/-/Niben261Chr19g1289011/Niben261Chr16g0945001/Niben261Chr04g1846004/Niben261Chr01g1387006/Niben261Chr03g0924013/Niben261Chr13g1261011/-/Niben261Scf03882g0000005/Niben261Chr19g1459018/Niben261Chr13g1053020/Niben261Chr02g1335006/Niben261Chr02g1445…	20	14	Niben261Chr06g0063005/Niben261Chr19g0560002/Niben261Chr11g1392004/Niben261Chr02g1036005/Niben261Chr18g0651001/Niben261Chr10g0871003/novel.10261/Niben261Chr19g1289011/Niben261Chr16g0945001/Niben261Chr01g1387006/Niben261Chr03g0924013/Niben261Chr13g1261011/Niben261Chr19g1459018/Niben261Chr02g1335006	6	Niben261Chr01g1570004/Niben261Chr04g1846004/novel.6799/Niben261Scf03882g0000005/Niben261Chr13g1053020/Niben261Chr02g1445002
BP	GO:0046394	carboxylic acid biosynthetic process	0.996295	0.999988	Niben261Chr01g1570004/Niben261Chr06g0063005/Niben261Chr19g0560002/Niben261Chr11g1392004/Niben261Chr02g1036005/Niben261Chr18g0651001/Niben261Chr10g0871003/novel.10261/Niben261Chr19g1289011/Niben261Chr16g0945001/Niben261Chr04g1846004/Niben261Chr01g1387006/Niben261Chr03g0924013/Niben261Chr13g1261011/novel.6799/Niben261Scf03882g0000005/Niben261Chr19g1459018/Niben261Chr13g1053020/Niben261Chr02g1335006…	Niben261Chr01g1570004/Niben261Chr06g0063005/Niben261Chr19g0560002/Niben261Chr11g1392004/Niben261Chr02g1036005/Niben261Chr18g0651001/Niben261Chr10g0871003/-/Niben261Chr19g1289011/Niben261Chr16g0945001/Niben261Chr04g1846004/Niben261Chr01g1387006/Niben261Chr03g0924013/Niben261Chr13g1261011/-/Niben261Scf03882g0000005/Niben261Chr19g1459018/Niben261Chr13g1053020/Niben261Chr02g1335006/Niben261Chr02g1445…	20	14	Niben261Chr06g0063005/Niben261Chr19g0560002/Niben261Chr11g1392004/Niben261Chr02g1036005/Niben261Chr18g0651001/Niben261Chr10g0871003/novel.10261/Niben261Chr19g1289011/Niben261Chr16g0945001/Niben261Chr01g1387006/Niben261Chr03g0924013/Niben261Chr13g1261011/Niben261Chr19g1459018/Niben261Chr02g1335006	6	Niben261Chr01g1570004/Niben261Chr04g1846004/novel.6799/Niben261Scf03882g0000005/Niben261Chr13g1053020/Niben261Chr02g1445002
BP	GO:0006664	glycolipid metabolic process	0.996554	0.999988	Niben261Chr19g1005002	Niben261Chr19g1005002	1	0		1	Niben261Chr19g1005002
BP	GO:0009066	aspartate family amino acid metabolic process	0.996554	0.999988	Niben261Chr13g1053020	Niben261Chr13g1053020	1	0		1	Niben261Chr13g1053020
BP	GO:0009247	glycolipid biosynthetic process	0.996554	0.999988	Niben261Chr19g1005002	Niben261Chr19g1005002	1	0		1	Niben261Chr19g1005002
BP	GO:0046467	membrane lipid biosynthetic process	0.996554	0.999988	Niben261Chr19g1005002	Niben261Chr19g1005002	1	0		1	Niben261Chr19g1005002
BP	GO:1903509	liposaccharide metabolic process	0.996554	0.999988	Niben261Chr19g1005002	Niben261Chr19g1005002	1	0		1	Niben261Chr19g1005002
BP	GO:0016043	cellular component organization	0.996917	0.999988	novel.7932/Niben261Chr06g0581008/Niben261Chr09g0552010/Niben261Chr10g0178014/Niben261Chr18g0699016/novel.5432/Niben261Chr03g0954001/Niben261Chr11g0308009/Niben261Scf00455g0000001/Niben261Chr05g0710014/Niben261Chr13g0627005/Niben261Chr17g0941010/Niben261Chr12g0511002/Niben261Chr03g1425026/Niben261Chr03g0541009/Niben261Chr01g0049003/novel.4988/Niben261Chr19g0742006/Niben261Chr08g0104005/Niben261Chr…	-/Niben261Chr06g0581008/Niben261Chr09g0552010/Niben261Chr10g0178014/Niben261Chr18g0699016/-/Niben261Chr03g0954001/Niben261Chr11g0308009/Niben261Scf00455g0000001/Niben261Chr05g0710014/Niben261Chr13g0627005/Niben261Chr17g0941010/Niben261Chr12g0511002/Niben261Chr03g1425026/Niben261Chr03g0541009/Niben261Chr01g0049003/-/Niben261Chr19g0742006/Niben261Chr08g0104005/Niben261Chr02g0890031/Niben261Chr15g15…	39	18	Niben261Chr06g0581008/Niben261Chr09g0552010/Niben261Chr10g0178014/novel.5432/Niben261Chr11g0308009/Niben261Scf00455g0000001/Niben261Chr12g0511002/Niben261Chr01g0049003/novel.4988/Niben261Chr19g0742006/Niben261Chr02g0890031/Niben261Chr15g1514008/novel.7916/Niben261Chr13g1058017/novel.6682/Niben261Chr17g1393007/Niben261Chr03g1514001/Niben261Chr02g1272004	21	novel.7932/Niben261Chr18g0699016/Niben261Chr03g0954001/Niben261Chr05g0710014/Niben261Chr13g0627005/Niben261Chr17g0941010/Niben261Chr03g1425026/Niben261Chr03g0541009/Niben261Chr08g0104005/Niben261Chr10g0042036/Niben261Chr05g0322001/Niben261Chr04g1613007/Niben261Chr13g1004002/Niben261Chr04g0030006/Niben261Chr07g1407017/Niben261Chr18g0646006/Niben261Chr09g0034006/Niben261Chr06g0476005/Niben261Chr12g…
BP	GO:0043038	amino acid activation	0.997564	0.999988	Niben261Chr04g1820020/Niben261Chr06g0024023/Niben261Chr17g0808003/Niben261Chr14g0088003/Niben261Chr02g0749005	Niben261Chr04g1820020/Niben261Chr06g0024023/Niben261Chr17g0808003/Niben261Chr14g0088003/Niben261Chr02g0749005	5	2	Niben261Chr04g1820020/Niben261Chr14g0088003	3	Niben261Chr06g0024023/Niben261Chr17g0808003/Niben261Chr02g0749005
BP	GO:0043039	tRNA aminoacylation	0.997564	0.999988	Niben261Chr04g1820020/Niben261Chr06g0024023/Niben261Chr17g0808003/Niben261Chr14g0088003/Niben261Chr02g0749005	Niben261Chr04g1820020/Niben261Chr06g0024023/Niben261Chr17g0808003/Niben261Chr14g0088003/Niben261Chr02g0749005	5	2	Niben261Chr04g1820020/Niben261Chr14g0088003	3	Niben261Chr06g0024023/Niben261Chr17g0808003/Niben261Chr02g0749005
BP	GO:0016192	vesicle-mediated transport	0.997887	0.999988	Niben261Chr14g0655007/Niben261Chr08g0572017/Niben261Chr10g0063008/Niben261Chr09g1322007/novel.3077/Niben261Chr18g0127008/Niben261Chr03g1320001/Niben261Chr10g1134012/Niben261Chr03g1628009/Niben261Chr06g1094004/Niben261Chr16g0833003/novel.8889/Niben261Chr09g0002011/Niben261Chr08g0027002/Niben261Chr07g0693001/Niben261Chr19g0616014/Niben261Chr12g0370003/Niben261Chr10g1204003/Niben261Chr13g0980003/Nib…	Niben261Chr14g0655007/Niben261Chr08g0572017/Niben261Chr10g0063008/Niben261Chr09g1322007/-/Niben261Chr18g0127008/Niben261Chr03g1320001/Niben261Chr10g1134012/Niben261Chr03g1628009/Niben261Chr06g1094004/Niben261Chr16g0833003/-/Niben261Chr09g0002011/Niben261Chr08g0027002/Niben261Chr07g0693001/Niben261Chr19g0616014/Niben261Chr12g0370003/Niben261Chr10g1204003/Niben261Chr13g0980003/Niben261Chr09g0532004…	21	6	Niben261Chr10g0063008/Niben261Chr10g1134012/Niben261Chr06g1094004/Niben261Chr16g0833003/Niben261Chr12g0370003/Niben261Chr13g0980003	15	Niben261Chr14g0655007/Niben261Chr08g0572017/Niben261Chr09g1322007/novel.3077/Niben261Chr18g0127008/Niben261Chr03g1320001/Niben261Chr03g1628009/novel.8889/Niben261Chr09g0002011/Niben261Chr08g0027002/Niben261Chr07g0693001/Niben261Chr19g0616014/Niben261Chr10g1204003/Niben261Chr09g0532004/Niben261Chr11g1182006
BP	GO:0071840	cellular component organization or biogenesis	0.998074	0.999988	novel.2698/novel.7932/Niben261Chr06g0581008/Niben261Chr09g0552010/Niben261Chr10g0178014/Niben261Chr11g1336014/Niben261Chr18g0699016/novel.5432/Niben261Chr03g0954001/Niben261Chr11g0308009/Niben261Scf00455g0000001/Niben261Chr05g0710014/Niben261Chr13g0627005/Niben261Chr17g0941010/Niben261Chr12g0511002/Niben261Chr03g1425026/Niben261Chr03g0541009/Niben261Chr01g0049003/novel.4988/Niben261Chr19g0742006/…	-/-/Niben261Chr06g0581008/Niben261Chr09g0552010/Niben261Chr10g0178014/Niben261Chr11g1336014/Niben261Chr18g0699016/-/Niben261Chr03g0954001/Niben261Chr11g0308009/Niben261Scf00455g0000001/Niben261Chr05g0710014/Niben261Chr13g0627005/Niben261Chr17g0941010/Niben261Chr12g0511002/Niben261Chr03g1425026/Niben261Chr03g0541009/Niben261Chr01g0049003/-/Niben261Chr19g0742006/Niben261Chr08g0104005/Niben261Chr02g…	47	25	novel.2698/Niben261Chr06g0581008/Niben261Chr09g0552010/Niben261Chr10g0178014/Niben261Chr11g1336014/novel.5432/Niben261Chr11g0308009/Niben261Scf00455g0000001/Niben261Chr12g0511002/Niben261Chr01g0049003/novel.4988/Niben261Chr19g0742006/Niben261Chr02g0890031/Niben261Chr15g1514008/novel.7916/Niben261Chr13g1058017/novel.6682/Niben261Chr17g1393007/Niben261Chr09g1212017/Niben261Chr03g1514001/Niben261Chr…	22	novel.7932/Niben261Chr18g0699016/Niben261Chr03g0954001/Niben261Chr05g0710014/Niben261Chr13g0627005/Niben261Chr17g0941010/Niben261Chr03g1425026/Niben261Chr03g0541009/Niben261Chr08g0104005/Niben261Chr10g0042036/Niben261Chr05g0322001/Niben261Chr04g1613007/Niben261Chr13g1004002/Niben261Chr09g1036007/Niben261Chr04g0030006/Niben261Chr07g1407017/Niben261Chr18g0646006/Niben261Chr09g0034006/Niben261Chr06g…
BP	GO:0048193	Golgi vesicle transport	0.998105	0.999988	Niben261Chr09g0532004	Niben261Chr09g0532004	1	0		1	Niben261Chr09g0532004
BP	GO:0006643	membrane lipid metabolic process	0.998368	0.999988	Niben261Chr19g1005002	Niben261Chr19g1005002	1	0		1	Niben261Chr19g1005002
BP	GO:0042221	response to chemical	0.998748	0.999988	Niben261Chr16g0247005/novel.7081/Niben261Chr02g1488002/Niben261Chr15g1218004/Niben261Chr13g1197002/Niben261Chr09g1349026/Niben261Chr10g0425002/Niben261Chr14g0217007/Niben261Chr15g0438001/Niben261Chr14g1510006/Niben261Chr06g0059006/Niben261Chr02g0382004/Niben261Chr08g0395003/Niben261Chr02g0302004	Niben261Chr16g0247005/-/Niben261Chr02g1488002/Niben261Chr15g1218004/Niben261Chr13g1197002/Niben261Chr09g1349026/Niben261Chr10g0425002/Niben261Chr14g0217007/Niben261Chr15g0438001/Niben261Chr14g1510006/Niben261Chr06g0059006/Niben261Chr02g0382004/Niben261Chr08g0395003/Niben261Chr02g0302004	14	5	Niben261Chr13g1197002/Niben261Chr09g1349026/Niben261Chr06g0059006/Niben261Chr08g0395003/Niben261Chr02g0302004	9	Niben261Chr16g0247005/novel.7081/Niben261Chr02g1488002/Niben261Chr15g1218004/Niben261Chr10g0425002/Niben261Chr14g0217007/Niben261Chr15g0438001/Niben261Chr14g1510006/Niben261Chr02g0382004
BP	GO:0007017	microtubule-based process	0.998805	0.999988	Niben261Chr10g1128003/Niben261Chr18g1243005/Niben261Chr18g0496002/Niben261Chr15g0750001/Niben261Chr11g0620008/Niben261Chr09g1340002/Niben261Chr17g0056015/Niben261Chr01g0392003	Niben261Chr10g1128003/Niben261Chr18g1243005/Niben261Chr18g0496002/Niben261Chr15g0750001/Niben261Chr11g0620008/Niben261Chr09g1340002/Niben261Chr17g0056015/Niben261Chr01g0392003	8	1	Niben261Chr01g0392003	7	Niben261Chr10g1128003/Niben261Chr18g1243005/Niben261Chr18g0496002/Niben261Chr15g0750001/Niben261Chr11g0620008/Niben261Chr09g1340002/Niben261Chr17g0056015
BP	GO:0006399	tRNA metabolic process	0.998899	0.999988	Niben261Chr04g1820020/Niben261Chr06g0024023/Niben261Chr17g0808003/Niben261Chr08g0359005/Niben261Chr09g1168002/Niben261Chr03g0385007/Niben261Chr14g0088003/Niben261Chr12g0947009/Niben261Chr02g0749005/Niben261Chr08g1150007	Niben261Chr04g1820020/Niben261Chr06g0024023/Niben261Chr17g0808003/Niben261Chr08g0359005/Niben261Chr09g1168002/Niben261Chr03g0385007/Niben261Chr14g0088003/Niben261Chr12g0947009/Niben261Chr02g0749005/Niben261Chr08g1150007	10	4	Niben261Chr04g1820020/Niben261Chr09g1168002/Niben261Chr03g0385007/Niben261Chr14g0088003	6	Niben261Chr06g0024023/Niben261Chr17g0808003/Niben261Chr08g0359005/Niben261Chr12g0947009/Niben261Chr02g0749005/Niben261Chr08g1150007
BP	GO:0006631	fatty acid metabolic process	0.999392	0.999988	Niben261Chr04g1846004/Niben261Chr02g1445002	Niben261Chr04g1846004/Niben261Chr02g1445002	2	0		2	Niben261Chr04g1846004/Niben261Chr02g1445002
BP	GO:0034660	ncRNA metabolic process	0.999662	0.999988	Niben261Chr04g1820020/Niben261Chr06g0024023/Niben261Chr17g0808003/Niben261Chr08g0359005/Niben261Chr09g1168002/Niben261Chr03g0385007/Niben261Chr14g0088003/Niben261Chr12g0947009/Niben261Chr09g1212017/Niben261Chr02g0749005/Niben261Chr06g0536008/Niben261Chr13g1114003/Niben261Chr06g1128021/Niben261Chr08g1150007	Niben261Chr04g1820020/Niben261Chr06g0024023/Niben261Chr17g0808003/Niben261Chr08g0359005/Niben261Chr09g1168002/Niben261Chr03g0385007/Niben261Chr14g0088003/Niben261Chr12g0947009/Niben261Chr09g1212017/Niben261Chr02g0749005/Niben261Chr06g0536008/Niben261Chr13g1114003/Niben261Chr06g1128021/Niben261Chr08g1150007	14	8	Niben261Chr04g1820020/Niben261Chr09g1168002/Niben261Chr03g0385007/Niben261Chr14g0088003/Niben261Chr09g1212017/Niben261Chr06g0536008/Niben261Chr13g1114003/Niben261Chr06g1128021	6	Niben261Chr06g0024023/Niben261Chr17g0808003/Niben261Chr08g0359005/Niben261Chr12g0947009/Niben261Chr02g0749005/Niben261Chr08g1150007
BP	GO:0008610	lipid biosynthetic process	0.999792	0.999988	Niben261Chr14g1478020/Niben261Chr12g0492008/Niben261Chr16g0085005/Niben261Chr04g1846004/Niben261Chr06g0099008/Niben261Chr19g1005002/Niben261Chr14g1377011/Niben261Chr07g1012002/Niben261Chr03g0054002/Niben261Chr02g1445002/Niben261Chr09g0597034/Niben261Chr16g0101007/Niben261Chr04g1507001	Niben261Chr14g1478020/Niben261Chr12g0492008/Niben261Chr16g0085005/Niben261Chr04g1846004/Niben261Chr06g0099008/Niben261Chr19g1005002/Niben261Chr14g1377011/Niben261Chr07g1012002/Niben261Chr03g0054002/Niben261Chr02g1445002/Niben261Chr09g0597034/Niben261Chr16g0101007/Niben261Chr04g1507001	13	7	Niben261Chr14g1478020/Niben261Chr12g0492008/Niben261Chr16g0085005/Niben261Chr06g0099008/Niben261Chr03g0054002/Niben261Chr09g0597034/Niben261Chr16g0101007	6	Niben261Chr04g1846004/Niben261Chr19g1005002/Niben261Chr14g1377011/Niben261Chr07g1012002/Niben261Chr02g1445002/Niben261Chr04g1507001
BP	GO:0006520	cellular amino acid metabolic process	0.999924	0.999988	Niben261Chr01g1570004/Niben261Chr18g1266006/Niben261Chr06g0063005/Niben261Chr11g1392004/Niben261Chr04g1820020/Niben261Chr06g0024023/Niben261Chr07g1372006/Niben261Chr17g0808003/Niben261Chr18g0651001/novel.10261/Niben261Chr16g0945001/Niben261Chr03g0924013/Niben261Chr14g0088003/Niben261Chr13g1053020/Niben261Chr02g0749005/Niben261Chr03g0223008	Niben261Chr01g1570004/Niben261Chr18g1266006/Niben261Chr06g0063005/Niben261Chr11g1392004/Niben261Chr04g1820020/Niben261Chr06g0024023/Niben261Chr07g1372006/Niben261Chr17g0808003/Niben261Chr18g0651001/-/Niben261Chr16g0945001/Niben261Chr03g0924013/Niben261Chr14g0088003/Niben261Chr13g1053020/Niben261Chr02g0749005/Niben261Chr03g0223008	16	11	Niben261Chr18g1266006/Niben261Chr06g0063005/Niben261Chr11g1392004/Niben261Chr04g1820020/Niben261Chr07g1372006/Niben261Chr18g0651001/novel.10261/Niben261Chr16g0945001/Niben261Chr03g0924013/Niben261Chr14g0088003/Niben261Chr03g0223008	5	Niben261Chr01g1570004/Niben261Chr06g0024023/Niben261Chr17g0808003/Niben261Chr13g1053020/Niben261Chr02g0749005
BP	GO:0006082	organic acid metabolic process	0.999924	0.999988	Niben261Chr01g1570004/Niben261Scf00576g0000003/Niben261Chr09g0275001/Niben261Chr18g1266006/Niben261Chr04g1131011/Niben261Chr06g0063005/Niben261Chr19g0560002/Niben261Chr11g1392004/Niben261Chr04g1820020/Niben261Chr06g0024023/Niben261Chr07g1372006/Niben261Chr17g0808003/Niben261Chr02g1036005/Niben261Chr18g0651001/Niben261Chr10g0871003/novel.10261/Niben261Chr19g1289011/Niben261Chr16g0945001/Niben261Ch…	Niben261Chr01g1570004/Niben261Scf00576g0000003/Niben261Chr09g0275001/Niben261Chr18g1266006/Niben261Chr04g1131011/Niben261Chr06g0063005/Niben261Chr19g0560002/Niben261Chr11g1392004/Niben261Chr04g1820020/Niben261Chr06g0024023/Niben261Chr07g1372006/Niben261Chr17g0808003/Niben261Chr02g1036005/Niben261Chr18g0651001/Niben261Chr10g0871003/-/Niben261Chr19g1289011/Niben261Chr16g0945001/Niben261Chr04g184600…	37	25	Niben261Scf00576g0000003/Niben261Chr09g0275001/Niben261Chr18g1266006/Niben261Chr04g1131011/Niben261Chr06g0063005/Niben261Chr19g0560002/Niben261Chr11g1392004/Niben261Chr04g1820020/Niben261Chr07g1372006/Niben261Chr02g1036005/Niben261Chr18g0651001/Niben261Chr10g0871003/novel.10261/Niben261Chr19g1289011/Niben261Chr16g0945001/Niben261Chr01g1387006/Niben261Chr03g0924013/Niben261Chr13g1261011/Niben261Ch…	12	Niben261Chr01g1570004/Niben261Chr06g0024023/Niben261Chr17g0808003/Niben261Chr04g1846004/Niben261Chr02g0496004/novel.6799/Niben261Scf03882g0000005/Niben261Chr13g1053020/Niben261Chr06g0042008/Niben261Chr02g1445002/Niben261Chr02g0749005/novel.1839
BP	GO:0019752	carboxylic acid metabolic process	0.999984	0.999988	Niben261Chr01g1570004/Niben261Chr18g1266006/Niben261Chr06g0063005/Niben261Chr19g0560002/Niben261Chr11g1392004/Niben261Chr04g1820020/Niben261Chr06g0024023/Niben261Chr07g1372006/Niben261Chr17g0808003/Niben261Chr02g1036005/Niben261Chr18g0651001/Niben261Chr10g0871003/novel.10261/Niben261Chr19g1289011/Niben261Chr16g0945001/Niben261Chr04g1846004/Niben261Chr01g1387006/Niben261Chr02g0496004/Niben261Chr03…	Niben261Chr01g1570004/Niben261Chr18g1266006/Niben261Chr06g0063005/Niben261Chr19g0560002/Niben261Chr11g1392004/Niben261Chr04g1820020/Niben261Chr06g0024023/Niben261Chr07g1372006/Niben261Chr17g0808003/Niben261Chr02g1036005/Niben261Chr18g0651001/Niben261Chr10g0871003/-/Niben261Chr19g1289011/Niben261Chr16g0945001/Niben261Chr04g1846004/Niben261Chr01g1387006/Niben261Chr02g0496004/Niben261Chr03g0924013/N…	34	22	Niben261Chr18g1266006/Niben261Chr06g0063005/Niben261Chr19g0560002/Niben261Chr11g1392004/Niben261Chr04g1820020/Niben261Chr07g1372006/Niben261Chr02g1036005/Niben261Chr18g0651001/Niben261Chr10g0871003/novel.10261/Niben261Chr19g1289011/Niben261Chr16g0945001/Niben261Chr01g1387006/Niben261Chr03g0924013/Niben261Chr13g1261011/Niben261Chr14g0088003/Niben261Chr19g1459018/Niben261Chr05g0540001/Niben261Chr07…	12	Niben261Chr01g1570004/Niben261Chr06g0024023/Niben261Chr17g0808003/Niben261Chr04g1846004/Niben261Chr02g0496004/novel.6799/Niben261Scf03882g0000005/Niben261Chr13g1053020/Niben261Chr06g0042008/Niben261Chr02g1445002/Niben261Chr02g0749005/novel.1839
BP	GO:0043436	oxoacid metabolic process	0.999988	0.999988	Niben261Chr01g1570004/Niben261Chr18g1266006/Niben261Chr06g0063005/Niben261Chr19g0560002/Niben261Chr11g1392004/Niben261Chr04g1820020/Niben261Chr06g0024023/Niben261Chr07g1372006/Niben261Chr17g0808003/Niben261Chr02g1036005/Niben261Chr18g0651001/Niben261Chr10g0871003/novel.10261/Niben261Chr19g1289011/Niben261Chr16g0945001/Niben261Chr04g1846004/Niben261Chr01g1387006/Niben261Chr02g0496004/Niben261Chr03…	Niben261Chr01g1570004/Niben261Chr18g1266006/Niben261Chr06g0063005/Niben261Chr19g0560002/Niben261Chr11g1392004/Niben261Chr04g1820020/Niben261Chr06g0024023/Niben261Chr07g1372006/Niben261Chr17g0808003/Niben261Chr02g1036005/Niben261Chr18g0651001/Niben261Chr10g0871003/-/Niben261Chr19g1289011/Niben261Chr16g0945001/Niben261Chr04g1846004/Niben261Chr01g1387006/Niben261Chr02g0496004/Niben261Chr03g0924013/N…	34	22	Niben261Chr18g1266006/Niben261Chr06g0063005/Niben261Chr19g0560002/Niben261Chr11g1392004/Niben261Chr04g1820020/Niben261Chr07g1372006/Niben261Chr02g1036005/Niben261Chr18g0651001/Niben261Chr10g0871003/novel.10261/Niben261Chr19g1289011/Niben261Chr16g0945001/Niben261Chr01g1387006/Niben261Chr03g0924013/Niben261Chr13g1261011/Niben261Chr14g0088003/Niben261Chr19g1459018/Niben261Chr05g0540001/Niben261Chr07…	12	Niben261Chr01g1570004/Niben261Chr06g0024023/Niben261Chr17g0808003/Niben261Chr04g1846004/Niben261Chr02g0496004/novel.6799/Niben261Scf03882g0000005/Niben261Chr13g1053020/Niben261Chr06g0042008/Niben261Chr02g1445002/Niben261Chr02g0749005/novel.1839
CC	GO:0070469	respiratory chain	4.55e-06	0.000379816	novel.1618/novel.153/novel.7750/novel.3951/novel.9188/Niben261Chr06g0789003/novel.6603/Niben261Chr07g0722001/novel.2013	-/-/-/-/-/Niben261Chr06g0789003/-/Niben261Chr07g0722001/-	9	9	novel.1618/novel.153/novel.7750/novel.3951/novel.9188/Niben261Chr06g0789003/novel.6603/Niben261Chr07g0722001/novel.2013	0
CC	GO:0005743	mitochondrial inner membrane	7.17e-06	0.000379816	novel.1618/Niben261Chr03g1190017/Niben261Chr02g0281001/novel.7256/novel.153/novel.7750/novel.4203/Niben261Chr19g1400006/novel.3951/novel.9188/Niben261Chr06g0789003/Niben261Chr14g0101001/novel.6603/novel.8394/Niben261Chr11g1155006/Niben261Chr03g1881009/Niben261Chr07g0722001/Niben261Chr14g1018015/novel.2013	-/Niben261Chr03g1190017/Niben261Chr02g0281001/-/-/-/-/Niben261Chr19g1400006/-/-/Niben261Chr06g0789003/Niben261Chr14g0101001/-/-/Niben261Chr11g1155006/Niben261Chr03g1881009/Niben261Chr07g0722001/Niben261Chr14g1018015/-	19	19	novel.1618/Niben261Chr03g1190017/Niben261Chr02g0281001/novel.7256/novel.153/novel.7750/novel.4203/Niben261Chr19g1400006/novel.3951/novel.9188/Niben261Chr06g0789003/Niben261Chr14g0101001/novel.6603/novel.8394/Niben261Chr11g1155006/Niben261Chr03g1881009/Niben261Chr07g0722001/Niben261Chr14g1018015/novel.2013	0
CC	GO:0019866	organelle inner membrane	7.17e-06	0.000379816	novel.1618/Niben261Chr03g1190017/Niben261Chr02g0281001/novel.7256/novel.153/novel.7750/novel.4203/Niben261Chr19g1400006/novel.3951/novel.9188/Niben261Chr06g0789003/Niben261Chr14g0101001/novel.6603/novel.8394/Niben261Chr11g1155006/Niben261Chr03g1881009/Niben261Chr07g0722001/Niben261Chr14g1018015/novel.2013	-/Niben261Chr03g1190017/Niben261Chr02g0281001/-/-/-/-/Niben261Chr19g1400006/-/-/Niben261Chr06g0789003/Niben261Chr14g0101001/-/-/Niben261Chr11g1155006/Niben261Chr03g1881009/Niben261Chr07g0722001/Niben261Chr14g1018015/-	19	19	novel.1618/Niben261Chr03g1190017/Niben261Chr02g0281001/novel.7256/novel.153/novel.7750/novel.4203/Niben261Chr19g1400006/novel.3951/novel.9188/Niben261Chr06g0789003/Niben261Chr14g0101001/novel.6603/novel.8394/Niben261Chr11g1155006/Niben261Chr03g1881009/Niben261Chr07g0722001/Niben261Chr14g1018015/novel.2013	0
CC	GO:0009521	photosystem	0.000792138	0.0314875	Niben261Chr07g0516001/Niben261Chr04g1798005/Niben261Chr04g0376002/Niben261Chr03g0877018/Niben261Chr09g0630001/Niben261Chr04g0013010/Niben261Chr03g1481006/Niben261Chr04g1617005/Niben261Chr01g1061005/Niben261Chr02g0566002/Niben261Chr13g0608012/Niben261Chr17g0168035/Niben261Chr17g1231003/Niben261Chr06g0388006/Niben261Chr09g1218001/Niben261Chr02g0566003/Niben261Chr16g1281006/Niben261Chr10g0345002/Nib…	Niben261Chr07g0516001/Niben261Chr04g1798005/Niben261Chr04g0376002/Niben261Chr03g0877018/Niben261Chr09g0630001/Niben261Chr04g0013010/Niben261Chr03g1481006/Niben261Chr04g1617005/Niben261Chr01g1061005/Niben261Chr02g0566002/Niben261Chr13g0608012/Niben261Chr17g0168035/Niben261Chr17g1231003/Niben261Chr06g0388006/Niben261Chr09g1218001/Niben261Chr02g0566003/Niben261Chr16g1281006/Niben261Chr10g0345002/Nib…	35	33	Niben261Chr07g0516001/Niben261Chr04g1798005/Niben261Chr04g0376002/Niben261Chr03g0877018/Niben261Chr09g0630001/Niben261Chr04g0013010/Niben261Chr03g1481006/Niben261Chr04g1617005/Niben261Chr01g1061005/Niben261Chr02g0566002/Niben261Chr13g0608012/Niben261Chr17g0168035/Niben261Chr17g1231003/Niben261Chr06g0388006/Niben261Chr09g1218001/Niben261Chr02g0566003/Niben261Chr16g1281006/Niben261Chr07g0878008/Nib…	2	Niben261Chr10g0345002/Niben261Chr13g1190018
CC	GO:0034357	photosynthetic membrane	0.00109251	0.0347419	Niben261Chr07g0516001/Niben261Chr04g1798005/Niben261Chr04g0376002/Niben261Chr03g0877018/Niben261Chr09g0630001/Niben261Chr04g0013010/Niben261Chr03g1481006/Niben261Chr04g1617005/Niben261Chr01g1061005/Niben261Chr02g0566002/Niben261Chr13g0608012/Niben261Chr17g0168035/Niben261Chr17g1231003/Niben261Chr06g0388006/Niben261Chr09g1218001/Niben261Chr02g0566003/Niben261Chr16g1281006/Niben261Chr10g0345002/Nib…	Niben261Chr07g0516001/Niben261Chr04g1798005/Niben261Chr04g0376002/Niben261Chr03g0877018/Niben261Chr09g0630001/Niben261Chr04g0013010/Niben261Chr03g1481006/Niben261Chr04g1617005/Niben261Chr01g1061005/Niben261Chr02g0566002/Niben261Chr13g0608012/Niben261Chr17g0168035/Niben261Chr17g1231003/Niben261Chr06g0388006/Niben261Chr09g1218001/Niben261Chr02g0566003/Niben261Chr16g1281006/Niben261Chr10g0345002/Nib…	35	33	Niben261Chr07g0516001/Niben261Chr04g1798005/Niben261Chr04g0376002/Niben261Chr03g0877018/Niben261Chr09g0630001/Niben261Chr04g0013010/Niben261Chr03g1481006/Niben261Chr04g1617005/Niben261Chr01g1061005/Niben261Chr02g0566002/Niben261Chr13g0608012/Niben261Chr17g0168035/Niben261Chr17g1231003/Niben261Chr06g0388006/Niben261Chr09g1218001/Niben261Chr02g0566003/Niben261Chr16g1281006/Niben261Chr07g0878008/Nib…	2	Niben261Chr10g0345002/Niben261Chr13g1190018
CC	GO:0005739	mitochondrion	0.00197055	0.0391518	novel.1618/novel.2462/Niben261Chr03g1190017/Niben261Chr02g0281001/novel.5971/novel.4845/novel.7256/novel.153/novel.7750/novel.4203/Niben261Chr19g1400006/novel.3951/novel.9188/novel.934/Niben261Chr06g0789003/novel.1479/Niben261Chr14g0365006/Niben261Chr14g0101001/novel.4988/novel.6603/novel.8394/Niben261Chr11g1155006/Niben261Chr03g1881009/Niben261Chr07g0722001/Niben261Chr14g1018015/Niben261Chr06g05…	-/-/Niben261Chr03g1190017/Niben261Chr02g0281001/-/-/-/-/-/-/Niben261Chr19g1400006/-/-/-/Niben261Chr06g0789003/-/Niben261Chr14g0365006/Niben261Chr14g0101001/-/-/-/Niben261Chr11g1155006/Niben261Chr03g1881009/Niben261Chr07g0722001/Niben261Chr14g1018015/Niben261Chr06g0529007/Niben261Chr06g0310005/-	28	28	novel.1618/novel.2462/Niben261Chr03g1190017/Niben261Chr02g0281001/novel.5971/novel.4845/novel.7256/novel.153/novel.7750/novel.4203/Niben261Chr19g1400006/novel.3951/novel.9188/novel.934/Niben261Chr06g0789003/novel.1479/Niben261Chr14g0365006/Niben261Chr14g0101001/novel.4988/novel.6603/novel.8394/Niben261Chr11g1155006/Niben261Chr03g1881009/Niben261Chr07g0722001/Niben261Chr14g1018015/Niben261Chr06g05…	0
CC	GO:0044436	thylakoid part	0.00200323	0.0391518	Niben261Chr07g0516001/Niben261Chr04g1798005/Niben261Chr04g0376002/Niben261Chr03g0877018/Niben261Chr09g0630001/Niben261Chr04g0013010/Niben261Chr03g1481006/Niben261Chr04g1617005/Niben261Chr01g1061005/Niben261Chr02g0566002/Niben261Chr13g0608012/Niben261Chr17g0168035/Niben261Chr17g1231003/Niben261Chr06g0388006/Niben261Chr09g1218001/Niben261Chr02g0566003/Niben261Chr16g1281006/Niben261Chr10g0345002/Nib…	Niben261Chr07g0516001/Niben261Chr04g1798005/Niben261Chr04g0376002/Niben261Chr03g0877018/Niben261Chr09g0630001/Niben261Chr04g0013010/Niben261Chr03g1481006/Niben261Chr04g1617005/Niben261Chr01g1061005/Niben261Chr02g0566002/Niben261Chr13g0608012/Niben261Chr17g0168035/Niben261Chr17g1231003/Niben261Chr06g0388006/Niben261Chr09g1218001/Niben261Chr02g0566003/Niben261Chr16g1281006/Niben261Chr10g0345002/Nib…	35	33	Niben261Chr07g0516001/Niben261Chr04g1798005/Niben261Chr04g0376002/Niben261Chr03g0877018/Niben261Chr09g0630001/Niben261Chr04g0013010/Niben261Chr03g1481006/Niben261Chr04g1617005/Niben261Chr01g1061005/Niben261Chr02g0566002/Niben261Chr13g0608012/Niben261Chr17g0168035/Niben261Chr17g1231003/Niben261Chr06g0388006/Niben261Chr09g1218001/Niben261Chr02g0566003/Niben261Chr16g1281006/Niben261Chr07g0878008/Nib…	2	Niben261Chr10g0345002/Niben261Chr13g1190018
CC	GO:0098798	mitochondrial protein complex	0.00252296	0.0391518	novel.1618/Niben261Chr03g1190017/Niben261Chr02g0281001/novel.153/novel.4203/novel.9188/Niben261Chr06g0789003/Niben261Chr14g0101001/novel.8394/Niben261Chr03g1881009/Niben261Chr14g1018015/Niben261Chr06g0529007/novel.2013	-/Niben261Chr03g1190017/Niben261Chr02g0281001/-/-/-/Niben261Chr06g0789003/Niben261Chr14g0101001/-/Niben261Chr03g1881009/Niben261Chr14g1018015/Niben261Chr06g0529007/-	13	13	novel.1618/Niben261Chr03g1190017/Niben261Chr02g0281001/novel.153/novel.4203/novel.9188/Niben261Chr06g0789003/Niben261Chr14g0101001/novel.8394/Niben261Chr03g1881009/Niben261Chr14g1018015/Niben261Chr06g0529007/novel.2013	0
CC	GO:1990204	oxidoreductase complex	0.00264293	0.0391518	novel.1618/Niben261Chr03g0877018/Niben261Chr09g0630001/Niben261Chr17g0168035/novel.153/Niben261Chr09g1218001/Niben261Chr16g1281006/Niben261Chr10g0262024/novel.9188/Niben261Chr02g1336001/Niben261Chr06g0789003/Niben261Chr17g1369010/Niben261Chr04g0898006/Niben261Chr11g1333017/novel.2013/Niben261Chr06g1110002	-/Niben261Chr03g0877018/Niben261Chr09g0630001/Niben261Chr17g0168035/-/Niben261Chr09g1218001/Niben261Chr16g1281006/Niben261Chr10g0262024/-/Niben261Chr02g1336001/Niben261Chr06g0789003/Niben261Chr17g1369010/Niben261Chr04g0898006/Niben261Chr11g1333017/-/Niben261Chr06g1110002	16	16	novel.1618/Niben261Chr03g0877018/Niben261Chr09g0630001/Niben261Chr17g0168035/novel.153/Niben261Chr09g1218001/Niben261Chr16g1281006/Niben261Chr10g0262024/novel.9188/Niben261Chr02g1336001/Niben261Chr06g0789003/Niben261Chr17g1369010/Niben261Chr04g0898006/Niben261Chr11g1333017/novel.2013/Niben261Chr06g1110002	0
CC	GO:0009579	thylakoid	0.00266572	0.0391518	Niben261Chr07g0516001/Niben261Chr04g1798005/Niben261Chr04g0376002/Niben261Chr03g0877018/Niben261Chr09g0630001/Niben261Chr04g0013010/Niben261Chr03g1481006/Niben261Chr04g1617005/Niben261Chr01g1061005/Niben261Chr02g0566002/Niben261Chr13g0608012/Niben261Chr17g0168035/Niben261Chr17g1231003/Niben261Chr06g0388006/Niben261Chr09g1218001/Niben261Chr02g0566003/Niben261Chr16g1281006/Niben261Chr10g0345002/Nib…	Niben261Chr07g0516001/Niben261Chr04g1798005/Niben261Chr04g0376002/Niben261Chr03g0877018/Niben261Chr09g0630001/Niben261Chr04g0013010/Niben261Chr03g1481006/Niben261Chr04g1617005/Niben261Chr01g1061005/Niben261Chr02g0566002/Niben261Chr13g0608012/Niben261Chr17g0168035/Niben261Chr17g1231003/Niben261Chr06g0388006/Niben261Chr09g1218001/Niben261Chr02g0566003/Niben261Chr16g1281006/Niben261Chr10g0345002/Nib…	35	33	Niben261Chr07g0516001/Niben261Chr04g1798005/Niben261Chr04g0376002/Niben261Chr03g0877018/Niben261Chr09g0630001/Niben261Chr04g0013010/Niben261Chr03g1481006/Niben261Chr04g1617005/Niben261Chr01g1061005/Niben261Chr02g0566002/Niben261Chr13g0608012/Niben261Chr17g0168035/Niben261Chr17g1231003/Niben261Chr06g0388006/Niben261Chr09g1218001/Niben261Chr02g0566003/Niben261Chr16g1281006/Niben261Chr07g0878008/Nib…	2	Niben261Chr10g0345002/Niben261Chr13g1190018
CC	GO:0005740	mitochondrial envelope	0.00270862	0.0391518	novel.1618/Niben261Chr03g1190017/Niben261Chr02g0281001/novel.7256/novel.153/novel.7750/novel.4203/Niben261Chr19g1400006/novel.3951/novel.9188/novel.934/Niben261Chr06g0789003/novel.1479/Niben261Chr14g0101001/novel.6603/novel.8394/Niben261Chr11g1155006/Niben261Chr03g1881009/Niben261Chr07g0722001/Niben261Chr14g1018015/novel.2013	-/Niben261Chr03g1190017/Niben261Chr02g0281001/-/-/-/-/Niben261Chr19g1400006/-/-/-/Niben261Chr06g0789003/-/Niben261Chr14g0101001/-/-/Niben261Chr11g1155006/Niben261Chr03g1881009/Niben261Chr07g0722001/Niben261Chr14g1018015/-	21	21	novel.1618/Niben261Chr03g1190017/Niben261Chr02g0281001/novel.7256/novel.153/novel.7750/novel.4203/Niben261Chr19g1400006/novel.3951/novel.9188/novel.934/Niben261Chr06g0789003/novel.1479/Niben261Chr14g0101001/novel.6603/novel.8394/Niben261Chr11g1155006/Niben261Chr03g1881009/Niben261Chr07g0722001/Niben261Chr14g1018015/novel.2013	0
CC	GO:0044455	mitochondrial membrane part	0.00325529	0.0398147	novel.1618/Niben261Chr03g1190017/Niben261Chr02g0281001/novel.153/novel.4203/novel.9188/Niben261Chr06g0789003/Niben261Chr14g0101001/novel.8394/Niben261Chr03g1881009/Niben261Chr14g1018015/novel.2013	-/Niben261Chr03g1190017/Niben261Chr02g0281001/-/-/-/Niben261Chr06g0789003/Niben261Chr14g0101001/-/Niben261Chr03g1881009/Niben261Chr14g1018015/-	12	12	novel.1618/Niben261Chr03g1190017/Niben261Chr02g0281001/novel.153/novel.4203/novel.9188/Niben261Chr06g0789003/Niben261Chr14g0101001/novel.8394/Niben261Chr03g1881009/Niben261Chr14g1018015/novel.2013	0
CC	GO:0098800	inner mitochondrial membrane protein complex	0.00325529	0.0398147	novel.1618/Niben261Chr03g1190017/Niben261Chr02g0281001/novel.153/novel.4203/novel.9188/Niben261Chr06g0789003/Niben261Chr14g0101001/novel.8394/Niben261Chr03g1881009/Niben261Chr14g1018015/novel.2013	-/Niben261Chr03g1190017/Niben261Chr02g0281001/-/-/-/Niben261Chr06g0789003/Niben261Chr14g0101001/-/Niben261Chr03g1881009/Niben261Chr14g1018015/-	12	12	novel.1618/Niben261Chr03g1190017/Niben261Chr02g0281001/novel.153/novel.4203/novel.9188/Niben261Chr06g0789003/Niben261Chr14g0101001/novel.8394/Niben261Chr03g1881009/Niben261Chr14g1018015/novel.2013	0
CC	GO:0044429	mitochondrial part	0.00383705	0.043578	novel.1618/Niben261Chr03g1190017/Niben261Chr02g0281001/novel.7256/novel.153/novel.7750/novel.4203/Niben261Chr19g1400006/novel.3951/novel.9188/novel.934/Niben261Chr06g0789003/novel.1479/Niben261Chr14g0365006/Niben261Chr14g0101001/novel.6603/novel.8394/Niben261Chr11g1155006/Niben261Chr03g1881009/Niben261Chr07g0722001/Niben261Chr14g1018015/Niben261Chr06g0529007/Niben261Chr06g0310005/novel.2013	-/Niben261Chr03g1190017/Niben261Chr02g0281001/-/-/-/-/Niben261Chr19g1400006/-/-/-/Niben261Chr06g0789003/-/Niben261Chr14g0365006/Niben261Chr14g0101001/-/-/Niben261Chr11g1155006/Niben261Chr03g1881009/Niben261Chr07g0722001/Niben261Chr14g1018015/Niben261Chr06g0529007/Niben261Chr06g0310005/-	24	24	novel.1618/Niben261Chr03g1190017/Niben261Chr02g0281001/novel.7256/novel.153/novel.7750/novel.4203/Niben261Chr19g1400006/novel.3951/novel.9188/novel.934/Niben261Chr06g0789003/novel.1479/Niben261Chr14g0365006/Niben261Chr14g0101001/novel.6603/novel.8394/Niben261Chr11g1155006/Niben261Chr03g1881009/Niben261Chr07g0722001/Niben261Chr14g1018015/Niben261Chr06g0529007/Niben261Chr06g0310005/novel.2013	0
CC	GO:0009523	photosystem II	0.00487101	0.0516327	Niben261Chr04g1798005/Niben261Chr03g0877018/Niben261Chr09g0630001/Niben261Chr04g0013010/Niben261Chr03g1481006/Niben261Chr13g0608012/Niben261Chr17g0168035/Niben261Chr17g1231003/Niben261Chr09g1218001/Niben261Chr16g1281006/Niben261Chr10g0262024/Niben261Chr14g0122006/Niben261Chr02g1336001/Niben261Chr17g1369010/Niben261Chr04g0898006/novel.4268/Niben261Chr11g1333017/Niben261Chr06g1110002	Niben261Chr04g1798005/Niben261Chr03g0877018/Niben261Chr09g0630001/Niben261Chr04g0013010/Niben261Chr03g1481006/Niben261Chr13g0608012/Niben261Chr17g0168035/Niben261Chr17g1231003/Niben261Chr09g1218001/Niben261Chr16g1281006/Niben261Chr10g0262024/Niben261Chr14g0122006/Niben261Chr02g1336001/Niben261Chr17g1369010/Niben261Chr04g0898006/-/Niben261Chr11g1333017/Niben261Chr06g1110002	18	18	Niben261Chr04g1798005/Niben261Chr03g0877018/Niben261Chr09g0630001/Niben261Chr04g0013010/Niben261Chr03g1481006/Niben261Chr13g0608012/Niben261Chr17g0168035/Niben261Chr17g1231003/Niben261Chr09g1218001/Niben261Chr16g1281006/Niben261Chr10g0262024/Niben261Chr14g0122006/Niben261Chr02g1336001/Niben261Chr17g1369010/Niben261Chr04g0898006/novel.4268/Niben261Chr11g1333017/Niben261Chr06g1110002	0
CC	GO:0031966	mitochondrial membrane	0.00558694	0.0555202	novel.1618/Niben261Chr03g1190017/Niben261Chr02g0281001/novel.7256/novel.153/novel.7750/novel.4203/Niben261Chr19g1400006/novel.3951/novel.9188/Niben261Chr06g0789003/Niben261Chr14g0101001/novel.6603/novel.8394/Niben261Chr11g1155006/Niben261Chr03g1881009/Niben261Chr07g0722001/Niben261Chr14g1018015/novel.2013	-/Niben261Chr03g1190017/Niben261Chr02g0281001/-/-/-/-/Niben261Chr19g1400006/-/-/Niben261Chr06g0789003/Niben261Chr14g0101001/-/-/Niben261Chr11g1155006/Niben261Chr03g1881009/Niben261Chr07g0722001/Niben261Chr14g1018015/-	19	19	novel.1618/Niben261Chr03g1190017/Niben261Chr02g0281001/novel.7256/novel.153/novel.7750/novel.4203/Niben261Chr19g1400006/novel.3951/novel.9188/Niben261Chr06g0789003/Niben261Chr14g0101001/novel.6603/novel.8394/Niben261Chr11g1155006/Niben261Chr03g1881009/Niben261Chr07g0722001/Niben261Chr14g1018015/novel.2013	0
CC	GO:0098796	membrane protein complex	0.0120201	0.112424	Niben261Chr07g0516001/Niben261Chr04g1798005/novel.1618/novel.541/Niben261Chr03g1190017/Niben261Chr04g0376002/Niben261Chr03g0877018/Niben261Chr02g0281001/Niben261Chr09g0630001/Niben261Chr04g0013010/Niben261Chr03g1481006/Niben261Chr11g0086021/Niben261Chr04g1617005/Niben261Chr01g1061005/Niben261Chr02g0566002/Niben261Chr13g0608012/Niben261Chr17g0168035/Niben261Chr03g0126002/Niben261Chr17g1231003/Nibe…	Niben261Chr07g0516001/Niben261Chr04g1798005/-/-/Niben261Chr03g1190017/Niben261Chr04g0376002/Niben261Chr03g0877018/Niben261Chr02g0281001/Niben261Chr09g0630001/Niben261Chr04g0013010/Niben261Chr03g1481006/Niben261Chr11g0086021/Niben261Chr04g1617005/Niben261Chr01g1061005/Niben261Chr02g0566002/Niben261Chr13g0608012/Niben261Chr17g0168035/Niben261Chr03g0126002/Niben261Chr17g1231003/Niben261Chr06g0388006…	76	63	Niben261Chr07g0516001/Niben261Chr04g1798005/novel.1618/novel.541/Niben261Chr03g1190017/Niben261Chr04g0376002/Niben261Chr03g0877018/Niben261Chr02g0281001/Niben261Chr09g0630001/Niben261Chr04g0013010/Niben261Chr03g1481006/Niben261Chr04g1617005/Niben261Chr01g1061005/Niben261Chr02g0566002/Niben261Chr13g0608012/Niben261Chr17g0168035/Niben261Chr03g0126002/Niben261Chr17g1231003/Niben261Chr06g0388006/nove…	13	Niben261Chr11g0086021/Niben261Chr10g0345002/Niben261Chr09g1322007/Niben261Chr01g0179010/Niben261Chr18g0127008/Niben261Chr09g0663013/Niben261Chr03g1320001/novel.8889/Niben261Chr12g0745001/Niben261Chr08g0289003/Niben261Chr13g1190018/Niben261Chr09g0532004/Niben261Chr11g1182006
CC	GO:0009522	photosystem I	0.0132453	0.117001	Niben261Chr07g0516001/Niben261Chr04g0376002/Niben261Chr04g1617005/Niben261Chr01g1061005/Niben261Chr02g0566002/Niben261Chr06g0388006/Niben261Chr02g0566003/Niben261Chr10g0345002/Niben261Chr07g0878008/Niben261Scf01719g0000003/Niben261Chr05g1205024/Niben261Chr19g1119046/Niben261Chr10g0091014/Niben261Chr13g1190018/Niben261Chr03g1521015	Niben261Chr07g0516001/Niben261Chr04g0376002/Niben261Chr04g1617005/Niben261Chr01g1061005/Niben261Chr02g0566002/Niben261Chr06g0388006/Niben261Chr02g0566003/Niben261Chr10g0345002/Niben261Chr07g0878008/Niben261Scf01719g0000003/Niben261Chr05g1205024/Niben261Chr19g1119046/Niben261Chr10g0091014/Niben261Chr13g1190018/Niben261Chr03g1521015	15	13	Niben261Chr07g0516001/Niben261Chr04g0376002/Niben261Chr04g1617005/Niben261Chr01g1061005/Niben261Chr02g0566002/Niben261Chr06g0388006/Niben261Chr02g0566003/Niben261Chr07g0878008/Niben261Scf01719g0000003/Niben261Chr05g1205024/Niben261Chr19g1119046/Niben261Chr10g0091014/Niben261Chr03g1521015	2	Niben261Chr10g0345002/Niben261Chr13g1190018
CC	GO:0032993	protein-DNA complex	0.018604	0.155686	Niben261Chr08g0731020/Niben261Chr10g0262004/Niben261Chr12g0645001/Niben261Chr08g0731021/Niben261Chr14g1415009/Niben261Chr04g1589021/Niben261Chr19g1158008/Niben261Chr10g1138004/Niben261Chr16g0244002/Niben261Chr01g0390006/Niben261Chr08g0104005/Niben261Chr13g0607021/Niben261Chr07g0481001/Niben261Chr13g0296027/Niben261Chr09g0162008/Niben261Chr09g0986017/Niben261Chr11g1118013/Niben261Chr05g1100007/Nib…	Niben261Chr08g0731020/Niben261Chr10g0262004/Niben261Chr12g0645001/Niben261Chr08g0731021/Niben261Chr14g1415009/Niben261Chr04g1589021/Niben261Chr19g1158008/Niben261Chr10g1138004/Niben261Chr16g0244002/Niben261Chr01g0390006/Niben261Chr08g0104005/Niben261Chr13g0607021/Niben261Chr07g0481001/Niben261Chr13g0296027/Niben261Chr09g0162008/Niben261Chr09g0986017/Niben261Chr11g1118013/Niben261Chr05g1100007/Nib…	22	20	Niben261Chr08g0731020/Niben261Chr10g0262004/Niben261Chr12g0645001/Niben261Chr08g0731021/Niben261Chr14g1415009/Niben261Chr04g1589021/Niben261Chr19g1158008/Niben261Chr10g1138004/Niben261Chr16g0244002/Niben261Chr01g0390006/Niben261Chr13g0607021/Niben261Chr07g0481001/Niben261Chr13g0296027/Niben261Chr09g0162008/Niben261Chr09g0986017/Niben261Chr11g1118013/Niben261Chr05g1100007/Niben261Chr17g0960002/Nib…	2	Niben261Chr08g0104005/Niben261Chr09g1256012
CC	GO:0000786	nucleosome	0.0305634	0.242979	Niben261Chr08g0731020/Niben261Chr10g0262004/Niben261Chr12g0645001/Niben261Chr08g0731021/Niben261Chr14g1415009/Niben261Chr04g1589021/Niben261Chr19g1158008/Niben261Chr10g1138004/Niben261Chr16g0244002/Niben261Chr01g0390006/Niben261Chr08g0104005/Niben261Chr13g0607021/Niben261Chr07g0481001/Niben261Chr13g0296027/Niben261Chr09g0986017/Niben261Chr11g1118013/Niben261Chr05g1100007/Niben261Chr17g0960002/Nib…	Niben261Chr08g0731020/Niben261Chr10g0262004/Niben261Chr12g0645001/Niben261Chr08g0731021/Niben261Chr14g1415009/Niben261Chr04g1589021/Niben261Chr19g1158008/Niben261Chr10g1138004/Niben261Chr16g0244002/Niben261Chr01g0390006/Niben261Chr08g0104005/Niben261Chr13g0607021/Niben261Chr07g0481001/Niben261Chr13g0296027/Niben261Chr09g0986017/Niben261Chr11g1118013/Niben261Chr05g1100007/Niben261Chr17g0960002/Nib…	21	19	Niben261Chr08g0731020/Niben261Chr10g0262004/Niben261Chr12g0645001/Niben261Chr08g0731021/Niben261Chr14g1415009/Niben261Chr04g1589021/Niben261Chr19g1158008/Niben261Chr10g1138004/Niben261Chr16g0244002/Niben261Chr01g0390006/Niben261Chr13g0607021/Niben261Chr07g0481001/Niben261Chr13g0296027/Niben261Chr09g0986017/Niben261Chr11g1118013/Niben261Chr05g1100007/Niben261Chr17g0960002/Niben261Chr17g0429006/Nib…	2	Niben261Chr08g0104005/Niben261Chr09g1256012
CC	GO:0031967	organelle envelope	0.0352215	0.254555	novel.1618/Niben261Chr03g1190017/Niben261Chr02g0281001/novel.7256/novel.153/novel.7750/novel.4203/Niben261Chr19g1400006/novel.3951/novel.9188/novel.934/Niben261Chr06g0789003/novel.1479/Niben261Chr14g0101001/novel.6603/Niben261Chr14g0036011/novel.8394/Niben261Chr11g1155006/Niben261Chr03g1881009/Niben261Chr07g0722001/Niben261Chr14g1018015/novel.2013	-/Niben261Chr03g1190017/Niben261Chr02g0281001/-/-/-/-/Niben261Chr19g1400006/-/-/-/Niben261Chr06g0789003/-/Niben261Chr14g0101001/-/Niben261Chr14g0036011/-/Niben261Chr11g1155006/Niben261Chr03g1881009/Niben261Chr07g0722001/Niben261Chr14g1018015/-	22	21	novel.1618/Niben261Chr03g1190017/Niben261Chr02g0281001/novel.7256/novel.153/novel.7750/novel.4203/Niben261Chr19g1400006/novel.3951/novel.9188/novel.934/Niben261Chr06g0789003/novel.1479/Niben261Chr14g0101001/novel.6603/novel.8394/Niben261Chr11g1155006/Niben261Chr03g1881009/Niben261Chr07g0722001/Niben261Chr14g1018015/novel.2013	1	Niben261Chr14g0036011
CC	GO:0031975	envelope	0.0352215	0.254555	novel.1618/Niben261Chr03g1190017/Niben261Chr02g0281001/novel.7256/novel.153/novel.7750/novel.4203/Niben261Chr19g1400006/novel.3951/novel.9188/novel.934/Niben261Chr06g0789003/novel.1479/Niben261Chr14g0101001/novel.6603/Niben261Chr14g0036011/novel.8394/Niben261Chr11g1155006/Niben261Chr03g1881009/Niben261Chr07g0722001/Niben261Chr14g1018015/novel.2013	-/Niben261Chr03g1190017/Niben261Chr02g0281001/-/-/-/-/Niben261Chr19g1400006/-/-/-/Niben261Chr06g0789003/-/Niben261Chr14g0101001/-/Niben261Chr14g0036011/-/Niben261Chr11g1155006/Niben261Chr03g1881009/Niben261Chr07g0722001/Niben261Chr14g1018015/-	22	21	novel.1618/Niben261Chr03g1190017/Niben261Chr02g0281001/novel.7256/novel.153/novel.7750/novel.4203/Niben261Chr19g1400006/novel.3951/novel.9188/novel.934/Niben261Chr06g0789003/novel.1479/Niben261Chr14g0101001/novel.6603/novel.8394/Niben261Chr11g1155006/Niben261Chr03g1881009/Niben261Chr07g0722001/Niben261Chr14g1018015/novel.2013	1	Niben261Chr14g0036011
CC	GO:0044815	DNA packaging complex	0.0390515	0.269964	Niben261Chr08g0731020/Niben261Chr10g0262004/Niben261Chr12g0645001/Niben261Chr08g0731021/Niben261Chr14g1415009/Niben261Chr04g1589021/Niben261Chr19g1158008/Niben261Chr10g1138004/Niben261Chr16g0244002/Niben261Chr01g0390006/Niben261Chr08g0104005/Niben261Chr13g0607021/Niben261Chr07g0481001/Niben261Chr13g0296027/Niben261Chr09g0986017/Niben261Chr11g1118013/Niben261Chr05g1100007/Niben261Chr17g0960002/Nib…	Niben261Chr08g0731020/Niben261Chr10g0262004/Niben261Chr12g0645001/Niben261Chr08g0731021/Niben261Chr14g1415009/Niben261Chr04g1589021/Niben261Chr19g1158008/Niben261Chr10g1138004/Niben261Chr16g0244002/Niben261Chr01g0390006/Niben261Chr08g0104005/Niben261Chr13g0607021/Niben261Chr07g0481001/Niben261Chr13g0296027/Niben261Chr09g0986017/Niben261Chr11g1118013/Niben261Chr05g1100007/Niben261Chr17g0960002/Nib…	21	19	Niben261Chr08g0731020/Niben261Chr10g0262004/Niben261Chr12g0645001/Niben261Chr08g0731021/Niben261Chr14g1415009/Niben261Chr04g1589021/Niben261Chr19g1158008/Niben261Chr10g1138004/Niben261Chr16g0244002/Niben261Chr01g0390006/Niben261Chr13g0607021/Niben261Chr07g0481001/Niben261Chr13g0296027/Niben261Chr09g0986017/Niben261Chr11g1118013/Niben261Chr05g1100007/Niben261Chr17g0960002/Niben261Chr17g0429006/Nib…	2	Niben261Chr08g0104005/Niben261Chr09g1256012
CC	GO:0000785	chromatin	0.05486	0.342448	Niben261Chr08g0731020/Niben261Chr10g0262004/Niben261Chr12g0645001/Niben261Chr08g0731021/Niben261Chr14g1415009/Niben261Chr04g1589021/Niben261Chr19g1158008/Niben261Chr10g1138004/Niben261Chr16g0244002/Niben261Chr01g0390006/Niben261Chr08g0104005/Niben261Chr13g0607021/Niben261Chr07g0481001/Niben261Chr13g0296027/Niben261Chr09g0986017/Niben261Chr11g1118013/Niben261Chr05g1100007/Niben261Chr17g0960002/Nib…	Niben261Chr08g0731020/Niben261Chr10g0262004/Niben261Chr12g0645001/Niben261Chr08g0731021/Niben261Chr14g1415009/Niben261Chr04g1589021/Niben261Chr19g1158008/Niben261Chr10g1138004/Niben261Chr16g0244002/Niben261Chr01g0390006/Niben261Chr08g0104005/Niben261Chr13g0607021/Niben261Chr07g0481001/Niben261Chr13g0296027/Niben261Chr09g0986017/Niben261Chr11g1118013/Niben261Chr05g1100007/Niben261Chr17g0960002/Nib…	21	19	Niben261Chr08g0731020/Niben261Chr10g0262004/Niben261Chr12g0645001/Niben261Chr08g0731021/Niben261Chr14g1415009/Niben261Chr04g1589021/Niben261Chr19g1158008/Niben261Chr10g1138004/Niben261Chr16g0244002/Niben261Chr01g0390006/Niben261Chr13g0607021/Niben261Chr07g0481001/Niben261Chr13g0296027/Niben261Chr09g0986017/Niben261Chr11g1118013/Niben261Chr05g1100007/Niben261Chr17g0960002/Niben261Chr17g0429006/Nib…	2	Niben261Chr08g0104005/Niben261Chr09g1256012
CC	GO:0009654	photosystem II oxygen evolving complex	0.0554532	0.342448	Niben261Chr03g0877018/Niben261Chr09g0630001/Niben261Chr17g0168035/Niben261Chr09g1218001/Niben261Chr16g1281006/Niben261Chr10g0262024/Niben261Chr02g1336001/Niben261Chr17g1369010/Niben261Chr04g0898006/Niben261Chr11g1333017/Niben261Chr06g1110002	Niben261Chr03g0877018/Niben261Chr09g0630001/Niben261Chr17g0168035/Niben261Chr09g1218001/Niben261Chr16g1281006/Niben261Chr10g0262024/Niben261Chr02g1336001/Niben261Chr17g1369010/Niben261Chr04g0898006/Niben261Chr11g1333017/Niben261Chr06g1110002	11	11	Niben261Chr03g0877018/Niben261Chr09g0630001/Niben261Chr17g0168035/Niben261Chr09g1218001/Niben261Chr16g1281006/Niben261Chr10g0262024/Niben261Chr02g1336001/Niben261Chr17g1369010/Niben261Chr04g0898006/Niben261Chr11g1333017/Niben261Chr06g1110002	0
CC	GO:0019898	extrinsic component of membrane	0.0559977	0.342448	Niben261Chr09g0630001/Niben261Chr17g0168035/Niben261Chr09g1218001/Niben261Chr16g1281006/Niben261Chr10g0262024/Niben261Chr02g1336001/Niben261Chr04g0898006/Niben261Chr11g1333017/Niben261Chr06g1110002	Niben261Chr09g0630001/Niben261Chr17g0168035/Niben261Chr09g1218001/Niben261Chr16g1281006/Niben261Chr10g0262024/Niben261Chr02g1336001/Niben261Chr04g0898006/Niben261Chr11g1333017/Niben261Chr06g1110002	9	9	Niben261Chr09g0630001/Niben261Chr17g0168035/Niben261Chr09g1218001/Niben261Chr16g1281006/Niben261Chr10g0262024/Niben261Chr02g1336001/Niben261Chr04g0898006/Niben261Chr11g1333017/Niben261Chr06g1110002	0
CC	GO:0042651	thylakoid membrane	0.0879722	0.505354	Niben261Chr03g0877018/Niben261Chr09g0630001/Niben261Chr17g0168035/Niben261Chr09g1218001/Niben261Chr16g1281006/Niben261Chr10g0262024/Niben261Chr02g1336001/Niben261Chr17g1369010/Niben261Chr04g0898006/Niben261Chr11g1333017/Niben261Chr06g1110002	Niben261Chr03g0877018/Niben261Chr09g0630001/Niben261Chr17g0168035/Niben261Chr09g1218001/Niben261Chr16g1281006/Niben261Chr10g0262024/Niben261Chr02g1336001/Niben261Chr17g1369010/Niben261Chr04g0898006/Niben261Chr11g1333017/Niben261Chr06g1110002	11	11	Niben261Chr03g0877018/Niben261Chr09g0630001/Niben261Chr17g0168035/Niben261Chr09g1218001/Niben261Chr16g1281006/Niben261Chr10g0262024/Niben261Chr02g1336001/Niben261Chr17g1369010/Niben261Chr04g0898006/Niben261Chr11g1333017/Niben261Chr06g1110002	0
CC	GO:0005753	mitochondrial proton-transporting ATP synthase complex	0.0889932	0.505354	Niben261Chr03g1190017/Niben261Chr02g0281001/novel.4203/Niben261Chr14g0101001/novel.8394/Niben261Chr14g1018015	Niben261Chr03g1190017/Niben261Chr02g0281001/-/Niben261Chr14g0101001/-/Niben261Chr14g1018015	6	6	Niben261Chr03g1190017/Niben261Chr02g0281001/novel.4203/Niben261Chr14g0101001/novel.8394/Niben261Chr14g1018015	0
CC	GO:0009507	chloroplast	0.121089	0.641772	Niben261Chr19g0496004/Niben261Chr04g0013010/Niben261Chr13g0608012/Niben261Chr17g1231003/Niben261Chr15g0577007	Niben261Chr19g0496004/Niben261Chr04g0013010/Niben261Chr13g0608012/Niben261Chr17g1231003/Niben261Chr15g0577007	5	4	Niben261Chr19g0496004/Niben261Chr04g0013010/Niben261Chr13g0608012/Niben261Chr17g1231003	1	Niben261Chr15g0577007
CC	GO:0009536	plastid	0.121089	0.641772	Niben261Chr19g0496004/Niben261Chr04g0013010/Niben261Chr13g0608012/Niben261Chr17g1231003/Niben261Chr15g0577007	Niben261Chr19g0496004/Niben261Chr04g0013010/Niben261Chr13g0608012/Niben261Chr17g1231003/Niben261Chr15g0577007	5	4	Niben261Chr19g0496004/Niben261Chr04g0013010/Niben261Chr13g0608012/Niben261Chr17g1231003	1	Niben261Chr15g0577007
CC	GO:0000276	mitochondrial proton-transporting ATP synthase complex, coupling factor F(o)	0.132466	0.679424	Niben261Chr03g1190017/Niben261Chr02g0281001/Niben261Chr14g0101001/Niben261Chr14g1018015	Niben261Chr03g1190017/Niben261Chr02g0281001/Niben261Chr14g0101001/Niben261Chr14g1018015	4	4	Niben261Chr03g1190017/Niben261Chr02g0281001/Niben261Chr14g0101001/Niben261Chr14g1018015	0
CC	GO:0044427	chromosomal part	0.163911	0.814433	Niben261Chr08g0731020/Niben261Chr10g0262004/Niben261Chr12g0645001/Niben261Chr08g0731021/Niben261Chr14g1415009/Niben261Chr04g1589021/Niben261Chr19g1158008/Niben261Chr10g1138004/Niben261Chr16g0244002/Niben261Chr01g0390006/Niben261Chr08g0104005/Niben261Chr13g0607021/Niben261Chr07g0481001/novel.7916/Niben261Chr13g0296027/Niben261Chr09g0162008/Niben261Chr06g1130010/Niben261Chr09g0986017/Niben261Chr11g…	Niben261Chr08g0731020/Niben261Chr10g0262004/Niben261Chr12g0645001/Niben261Chr08g0731021/Niben261Chr14g1415009/Niben261Chr04g1589021/Niben261Chr19g1158008/Niben261Chr10g1138004/Niben261Chr16g0244002/Niben261Chr01g0390006/Niben261Chr08g0104005/Niben261Chr13g0607021/Niben261Chr07g0481001/-/Niben261Chr13g0296027/Niben261Chr09g0162008/Niben261Chr06g1130010/Niben261Chr09g0986017/Niben261Chr11g1118013/N…	26	23	Niben261Chr08g0731020/Niben261Chr10g0262004/Niben261Chr12g0645001/Niben261Chr08g0731021/Niben261Chr14g1415009/Niben261Chr04g1589021/Niben261Chr19g1158008/Niben261Chr10g1138004/Niben261Chr16g0244002/Niben261Chr01g0390006/Niben261Chr13g0607021/Niben261Chr07g0481001/novel.7916/Niben261Chr13g0296027/Niben261Chr09g0162008/Niben261Chr06g1130010/Niben261Chr09g0986017/Niben261Chr11g1118013/Niben261Chr05g…	3	Niben261Chr08g0104005/Niben261Chr15g0843001/Niben261Chr09g1256012
CC	GO:1902494	catalytic complex	0.171628	0.826933	Niben261Chr09g1243001/novel.1618/novel.541/Niben261Chr03g0877018/Niben261Chr09g0630001/Niben261Chr11g0086021/Niben261Chr08g0659002/Niben261Chr17g0168035/novel.153/Niben261Chr09g1218001/Niben261Chr16g1281006/Niben261Chr19g0505017/novel.5432/Niben261Chr16g0387001/Niben261Chr10g0262024/Niben261Chr15g1241004/novel.9188/Niben261Chr15g0670002/Niben261Chr14g0446004/Niben261Chr02g1336001/Niben261Chr12g10…	Niben261Chr09g1243001/-/-/Niben261Chr03g0877018/Niben261Chr09g0630001/Niben261Chr11g0086021/Niben261Chr08g0659002/Niben261Chr17g0168035/-/Niben261Chr09g1218001/Niben261Chr16g1281006/Niben261Chr19g0505017/-/Niben261Chr16g0387001/Niben261Chr10g0262024/Niben261Chr15g1241004/-/Niben261Chr15g0670002/Niben261Chr14g0446004/Niben261Chr02g1336001/Niben261Chr12g1064003/Niben261Chr06g0789003/-/Niben261Chr17…	53	41	Niben261Chr09g1243001/novel.1618/novel.541/Niben261Chr03g0877018/Niben261Chr09g0630001/Niben261Chr08g0659002/Niben261Chr17g0168035/novel.153/Niben261Chr09g1218001/Niben261Chr16g1281006/novel.5432/Niben261Chr10g0262024/Niben261Chr15g1241004/novel.9188/Niben261Chr15g0670002/Niben261Chr14g0446004/Niben261Chr02g1336001/Niben261Chr12g1064003/Niben261Chr06g0789003/novel.1817/Niben261Chr17g1369010/Niben…	12	Niben261Chr11g0086021/Niben261Chr19g0505017/Niben261Chr16g0387001/Niben261Chr01g0179010/Niben261Chr16g0470008/Niben261Chr19g0421005/Niben261Chr09g0663013/Niben261Chr01g0674009/Niben261Chr12g0745001/Niben261Chr04g0451008/Niben261Chr08g0289003/Niben261Chr16g0993018
CC	GO:0000148	1,3-beta-D-glucan synthase complex	0.178817	0.836232	Niben261Chr11g0086021/Niben261Chr01g0179010/Niben261Chr09g0663013/Niben261Chr12g0745001/Niben261Chr08g0289003	Niben261Chr11g0086021/Niben261Chr01g0179010/Niben261Chr09g0663013/Niben261Chr12g0745001/Niben261Chr08g0289003	5	0		5	Niben261Chr11g0086021/Niben261Chr01g0179010/Niben261Chr09g0663013/Niben261Chr12g0745001/Niben261Chr08g0289003
CC	GO:1905368	peptidase complex	0.23343	0.997903	novel.541/Niben261Chr08g0659002/novel.5432/Niben261Chr15g1241004/Niben261Chr15g0670002/Niben261Chr12g1064003/novel.1817/Niben261Chr10g0451002/Niben261Chr13g0274008/Niben261Chr14g0602032/novel.7560/Niben261Chr01g1191012/Niben261Chr11g0955008/Niben261Chr05g0182006/novel.6682	-/Niben261Chr08g0659002/-/Niben261Chr15g1241004/Niben261Chr15g0670002/Niben261Chr12g1064003/-/Niben261Chr10g0451002/Niben261Chr13g0274008/Niben261Chr14g0602032/-/Niben261Chr01g1191012/Niben261Chr11g0955008/Niben261Chr05g0182006/-	15	15	novel.541/Niben261Chr08g0659002/novel.5432/Niben261Chr15g1241004/Niben261Chr15g0670002/Niben261Chr12g1064003/novel.1817/Niben261Chr10g0451002/Niben261Chr13g0274008/Niben261Chr14g0602032/novel.7560/Niben261Chr01g1191012/Niben261Chr11g0955008/Niben261Chr05g0182006/novel.6682	0
CC	GO:0008250	oligosaccharyltransferase complex	0.234453	0.997903	Niben261Chr14g0446004/Niben261Chr05g1306003/novel.5773	Niben261Chr14g0446004/Niben261Chr05g1306003/-	3	3	Niben261Chr14g0446004/Niben261Chr05g1306003/novel.5773	0
CC	GO:0044798	nuclear transcription factor complex	0.243283	0.997903	Niben261Chr19g0505017/Niben261Chr19g0421005/Niben261Chr02g1400005/Niben261Chr16g0993018	Niben261Chr19g0505017/Niben261Chr19g0421005/Niben261Chr02g1400005/Niben261Chr16g0993018	4	1	Niben261Chr02g1400005	3	Niben261Chr19g0505017/Niben261Chr19g0421005/Niben261Chr16g0993018
CC	GO:0090575	RNA polymerase II transcription factor complex	0.243283	0.997903	Niben261Chr19g0505017/Niben261Chr19g0421005/Niben261Chr02g1400005/Niben261Chr16g0993018	Niben261Chr19g0505017/Niben261Chr19g0421005/Niben261Chr02g1400005/Niben261Chr16g0993018	4	1	Niben261Chr02g1400005	3	Niben261Chr19g0505017/Niben261Chr19g0421005/Niben261Chr16g0993018
CC	GO:0098797	plasma membrane protein complex	0.267207	0.997903	Niben261Chr11g0086021/Niben261Chr01g0179010/Niben261Chr09g0663013/Niben261Chr16g0833003/Niben261Chr12g0745001/Niben261Chr08g0289003/Niben261Chr12g0370003	Niben261Chr11g0086021/Niben261Chr01g0179010/Niben261Chr09g0663013/Niben261Chr16g0833003/Niben261Chr12g0745001/Niben261Chr08g0289003/Niben261Chr12g0370003	7	2	Niben261Chr16g0833003/Niben261Chr12g0370003	5	Niben261Chr11g0086021/Niben261Chr01g0179010/Niben261Chr09g0663013/Niben261Chr12g0745001/Niben261Chr08g0289003
CC	GO:0005669	transcription factor TFIID complex	0.284357	0.997903	Niben261Chr19g0505017/Niben261Chr19g0421005/Niben261Chr16g0993018	Niben261Chr19g0505017/Niben261Chr19g0421005/Niben261Chr16g0993018	3	0		3	Niben261Chr19g0505017/Niben261Chr19g0421005/Niben261Chr16g0993018
CC	GO:0031090	organelle membrane	0.305868	0.997903	novel.1618/Niben261Chr03g1190017/Niben261Chr02g0281001/novel.7256/novel.153/novel.7750/novel.4203/Niben261Chr14g0597016/Niben261Chr19g1400006/Niben261Chr15g0658003/novel.3951/novel.9188/Niben261Chr06g0789003/Niben261Chr14g0101001/novel.6603/novel.8394/Niben261Chr11g1155006/Niben261Chr03g1881009/Niben261Chr07g0722001/Niben261Chr16g0833003/novel.8889/Niben261Chr14g1018015/novel.2013/Niben261Chr12g0…	-/Niben261Chr03g1190017/Niben261Chr02g0281001/-/-/-/-/Niben261Chr14g0597016/Niben261Chr19g1400006/Niben261Chr15g0658003/-/-/Niben261Chr06g0789003/Niben261Chr14g0101001/-/-/Niben261Chr11g1155006/Niben261Chr03g1881009/Niben261Chr07g0722001/Niben261Chr16g0833003/-/Niben261Chr14g1018015/-/Niben261Chr12g0370003/Niben261Chr09g0034006/Niben261Chr12g1502005/Niben261Chr09g0532004	27	23	novel.1618/Niben261Chr03g1190017/Niben261Chr02g0281001/novel.7256/novel.153/novel.7750/novel.4203/Niben261Chr14g0597016/Niben261Chr19g1400006/Niben261Chr15g0658003/novel.3951/novel.9188/Niben261Chr06g0789003/Niben261Chr14g0101001/novel.6603/novel.8394/Niben261Chr11g1155006/Niben261Chr03g1881009/Niben261Chr07g0722001/Niben261Chr16g0833003/Niben261Chr14g1018015/novel.2013/Niben261Chr12g0370003	4	novel.8889/Niben261Chr09g0034006/Niben261Chr12g1502005/Niben261Chr09g0532004
CC	GO:0016592	mediator complex	0.32539	0.997903	Niben261Chr03g0418010/Niben261Chr09g1042001/Niben261Chr09g1140018/Niben261Chr07g0347003/Niben261Chr10g0370011/Niben261Chr14g0120009/Niben261Chr14g0213009	Niben261Chr03g0418010/Niben261Chr09g1042001/Niben261Chr09g1140018/Niben261Chr07g0347003/Niben261Chr10g0370011/Niben261Chr14g0120009/Niben261Chr14g0213009	7	1	Niben261Chr14g0120009	6	Niben261Chr03g0418010/Niben261Chr09g1042001/Niben261Chr09g1140018/Niben261Chr07g0347003/Niben261Chr10g0370011/Niben261Chr14g0213009
CC	GO:0044459	plasma membrane part	0.32539	0.997903	Niben261Chr11g0086021/Niben261Chr01g0179010/Niben261Chr09g0663013/Niben261Chr16g0833003/Niben261Chr12g0745001/Niben261Chr08g0289003/Niben261Chr12g0370003	Niben261Chr11g0086021/Niben261Chr01g0179010/Niben261Chr09g0663013/Niben261Chr16g0833003/Niben261Chr12g0745001/Niben261Chr08g0289003/Niben261Chr12g0370003	7	2	Niben261Chr16g0833003/Niben261Chr12g0370003	5	Niben261Chr11g0086021/Niben261Chr01g0179010/Niben261Chr09g0663013/Niben261Chr12g0745001/Niben261Chr08g0289003
CC	GO:0005694	chromosome	0.37699	0.997903	Niben261Chr08g0731020/Niben261Chr10g0262004/Niben261Chr12g0645001/Niben261Chr08g0731021/Niben261Chr14g1415009/Niben261Chr04g1589021/Niben261Chr19g1158008/Niben261Chr10g1138004/Niben261Chr16g0244002/Niben261Chr01g0390006/Niben261Chr08g0104005/Niben261Chr13g0607021/Niben261Chr07g0481001/novel.7916/Niben261Chr13g0296027/Niben261Chr09g0162008/Niben261Chr06g1130010/Niben261Chr09g0986017/Niben261Chr11g…	Niben261Chr08g0731020/Niben261Chr10g0262004/Niben261Chr12g0645001/Niben261Chr08g0731021/Niben261Chr14g1415009/Niben261Chr04g1589021/Niben261Chr19g1158008/Niben261Chr10g1138004/Niben261Chr16g0244002/Niben261Chr01g0390006/Niben261Chr08g0104005/Niben261Chr13g0607021/Niben261Chr07g0481001/-/Niben261Chr13g0296027/Niben261Chr09g0162008/Niben261Chr06g1130010/Niben261Chr09g0986017/Niben261Chr11g1118013/N…	27	23	Niben261Chr08g0731020/Niben261Chr10g0262004/Niben261Chr12g0645001/Niben261Chr08g0731021/Niben261Chr14g1415009/Niben261Chr04g1589021/Niben261Chr19g1158008/Niben261Chr10g1138004/Niben261Chr16g0244002/Niben261Chr01g0390006/Niben261Chr13g0607021/Niben261Chr07g0481001/novel.7916/Niben261Chr13g0296027/Niben261Chr09g0162008/Niben261Chr06g1130010/Niben261Chr09g0986017/Niben261Chr11g1118013/Niben261Chr05g…	4	Niben261Chr08g0104005/Niben261Chr15g0843001/Niben261Chr04g0030006/Niben261Chr09g1256012
CC	GO:1990234	transferase complex	0.400943	0.997903	Niben261Chr11g0086021/Niben261Chr19g0505017/Niben261Chr14g0446004/Niben261Chr01g0179010/Niben261Chr16g0470008/Niben261Chr19g0421005/Niben261Chr09g0663013/Niben261Chr02g1400005/Niben261Chr10g0516007/Niben261Chr05g1306003/Niben261Chr04g0442005/Niben261Chr12g0745001/Niben261Chr13g0571017/Niben261Chr02g1050006/Niben261Chr08g0289003/Niben261Chr17g1393007/Niben261Chr16g0993018/novel.5773	Niben261Chr11g0086021/Niben261Chr19g0505017/Niben261Chr14g0446004/Niben261Chr01g0179010/Niben261Chr16g0470008/Niben261Chr19g0421005/Niben261Chr09g0663013/Niben261Chr02g1400005/Niben261Chr10g0516007/Niben261Chr05g1306003/Niben261Chr04g0442005/Niben261Chr12g0745001/Niben261Chr13g0571017/Niben261Chr02g1050006/Niben261Chr08g0289003/Niben261Chr17g1393007/Niben261Chr16g0993018/-	18	9	Niben261Chr14g0446004/Niben261Chr02g1400005/Niben261Chr10g0516007/Niben261Chr05g1306003/Niben261Chr04g0442005/Niben261Chr13g0571017/Niben261Chr02g1050006/Niben261Chr17g1393007/novel.5773	9	Niben261Chr11g0086021/Niben261Chr19g0505017/Niben261Chr01g0179010/Niben261Chr16g0470008/Niben261Chr19g0421005/Niben261Chr09g0663013/Niben261Chr12g0745001/Niben261Chr08g0289003/Niben261Chr16g0993018
CC	GO:0016591	DNA-directed RNA polymerase II, holoenzyme	0.409358	0.997903	Niben261Chr19g0505017/Niben261Chr19g0421005/Niben261Chr02g1400005/Niben261Chr16g0993018	Niben261Chr19g0505017/Niben261Chr19g0421005/Niben261Chr02g1400005/Niben261Chr16g0993018	4	1	Niben261Chr02g1400005	3	Niben261Chr19g0505017/Niben261Chr19g0421005/Niben261Chr16g0993018
CC	GO:0000502	proteasome complex	0.445474	0.997903	Niben261Chr08g0659002/novel.5432/Niben261Chr15g1241004/Niben261Chr15g0670002/Niben261Chr12g1064003/Niben261Chr10g0451002/Niben261Chr13g0274008/Niben261Chr14g0602032/novel.7560/Niben261Chr01g1191012/novel.6682	Niben261Chr08g0659002/-/Niben261Chr15g1241004/Niben261Chr15g0670002/Niben261Chr12g1064003/Niben261Chr10g0451002/Niben261Chr13g0274008/Niben261Chr14g0602032/-/Niben261Chr01g1191012/-	11	11	Niben261Chr08g0659002/novel.5432/Niben261Chr15g1241004/Niben261Chr15g0670002/Niben261Chr12g1064003/Niben261Chr10g0451002/Niben261Chr13g0274008/Niben261Chr14g0602032/novel.7560/Niben261Chr01g1191012/novel.6682	0
CC	GO:1905369	endopeptidase complex	0.445474	0.997903	Niben261Chr08g0659002/novel.5432/Niben261Chr15g1241004/Niben261Chr15g0670002/Niben261Chr12g1064003/Niben261Chr10g0451002/Niben261Chr13g0274008/Niben261Chr14g0602032/novel.7560/Niben261Chr01g1191012/novel.6682	Niben261Chr08g0659002/-/Niben261Chr15g1241004/Niben261Chr15g0670002/Niben261Chr12g1064003/Niben261Chr10g0451002/Niben261Chr13g0274008/Niben261Chr14g0602032/-/Niben261Chr01g1191012/-	11	11	Niben261Chr08g0659002/novel.5432/Niben261Chr15g1241004/Niben261Chr15g0670002/Niben261Chr12g1064003/Niben261Chr10g0451002/Niben261Chr13g0274008/Niben261Chr14g0602032/novel.7560/Niben261Chr01g1191012/novel.6682	0
CC	GO:0033176	proton-transporting V-type ATPase complex	0.450539	0.997903	novel.8522/Niben261Chr14g0597016/Niben261Chr15g0658003/novel.3225	-/Niben261Chr14g0597016/Niben261Chr15g0658003/-	4	4	novel.8522/Niben261Chr14g0597016/Niben261Chr15g0658003/novel.3225	0
CC	GO:0033177	proton-transporting two-sector ATPase complex, proton-transporting domain	0.464216	0.997903	Niben261Chr03g1190017/Niben261Chr02g0281001/Niben261Chr03g0126002/novel.8522/Niben261Chr19g0634002/Niben261Chr11g0625002/Niben261Chr18g0554008/Niben261Chr14g0101001/novel.3225/Niben261Chr14g1018015	Niben261Chr03g1190017/Niben261Chr02g0281001/Niben261Chr03g0126002/-/Niben261Chr19g0634002/Niben261Chr11g0625002/Niben261Chr18g0554008/Niben261Chr14g0101001/-/Niben261Chr14g1018015	10	10	Niben261Chr03g1190017/Niben261Chr02g0281001/Niben261Chr03g0126002/novel.8522/Niben261Chr19g0634002/Niben261Chr11g0625002/Niben261Chr18g0554008/Niben261Chr14g0101001/novel.3225/Niben261Chr14g1018015	0
CC	GO:0005886	plasma membrane	0.475162	0.997903	Niben261Chr11g0086021/Niben261Chr01g0179010/Niben261Chr09g0663013/Niben261Chr16g0833003/Niben261Chr12g0745001/Niben261Chr08g0289003/Niben261Chr12g0370003	Niben261Chr11g0086021/Niben261Chr01g0179010/Niben261Chr09g0663013/Niben261Chr16g0833003/Niben261Chr12g0745001/Niben261Chr08g0289003/Niben261Chr12g0370003	7	2	Niben261Chr16g0833003/Niben261Chr12g0370003	5	Niben261Chr11g0086021/Niben261Chr01g0179010/Niben261Chr09g0663013/Niben261Chr12g0745001/Niben261Chr08g0289003
CC	GO:0005759	mitochondrial matrix	0.482789	0.997903	Niben261Chr14g0365006/Niben261Chr06g0529007/Niben261Chr06g0310005	Niben261Chr14g0365006/Niben261Chr06g0529007/Niben261Chr06g0310005	3	3	Niben261Chr14g0365006/Niben261Chr06g0529007/Niben261Chr06g0310005	0
CC	GO:0005783	endoplasmic reticulum	0.486404	0.997903	novel.541/novel.1810/novel.569/Niben261Chr09g0952016/Niben261Chr10g0483011/Niben261Chr14g0446004/Niben261Chr15g0922003/novel.1817/Niben261Chr05g1306003/Niben261Chr13g0738003/Niben261Chr14g0287002/Niben261Chr18g1357010/Niben261Chr11g0955008/Niben261Chr05g0182006/novel.5773/novel.7855	-/-/-/Niben261Chr09g0952016/Niben261Chr10g0483011/Niben261Chr14g0446004/Niben261Chr15g0922003/-/Niben261Chr05g1306003/Niben261Chr13g0738003/Niben261Chr14g0287002/Niben261Chr18g1357010/Niben261Chr11g0955008/Niben261Chr05g0182006/-/-	16	16	novel.541/novel.1810/novel.569/Niben261Chr09g0952016/Niben261Chr10g0483011/Niben261Chr14g0446004/Niben261Chr15g0922003/novel.1817/Niben261Chr05g1306003/Niben261Chr13g0738003/Niben261Chr14g0287002/Niben261Chr18g1357010/Niben261Chr11g0955008/Niben261Chr05g0182006/novel.5773/novel.7855	0
CC	GO:0016469	proton-transporting two-sector ATPase complex	0.561268	0.997903	Niben261Chr03g1190017/Niben261Chr02g0281001/Niben261Chr03g0126002/novel.4203/novel.8522/Niben261Chr19g0634002/Niben261Chr14g0597016/Niben261Chr15g0658003/Niben261Chr17g0123004/Niben261Chr11g0625002/Niben261Chr18g0554008/Niben261Chr14g0101001/novel.3225/novel.8394/Niben261Chr14g1018015	Niben261Chr03g1190017/Niben261Chr02g0281001/Niben261Chr03g0126002/-/-/Niben261Chr19g0634002/Niben261Chr14g0597016/Niben261Chr15g0658003/Niben261Chr17g0123004/Niben261Chr11g0625002/Niben261Chr18g0554008/Niben261Chr14g0101001/-/-/Niben261Chr14g1018015	15	15	Niben261Chr03g1190017/Niben261Chr02g0281001/Niben261Chr03g0126002/novel.4203/novel.8522/Niben261Chr19g0634002/Niben261Chr14g0597016/Niben261Chr15g0658003/Niben261Chr17g0123004/Niben261Chr11g0625002/Niben261Chr18g0554008/Niben261Chr14g0101001/novel.3225/novel.8394/Niben261Chr14g1018015	0
CC	GO:0005905	clathrin-coated pit	0.581939	0.997903	Niben261Chr16g0833003/Niben261Chr12g0370003	Niben261Chr16g0833003/Niben261Chr12g0370003	2	2	Niben261Chr16g0833003/Niben261Chr12g0370003	0
CC	GO:0012510	trans-Golgi network transport vesicle membrane	0.581939	0.997903	Niben261Chr16g0833003/Niben261Chr12g0370003	Niben261Chr16g0833003/Niben261Chr12g0370003	2	2	Niben261Chr16g0833003/Niben261Chr12g0370003	0
CC	GO:0030125	clathrin vesicle coat	0.581939	0.997903	Niben261Chr16g0833003/Niben261Chr12g0370003	Niben261Chr16g0833003/Niben261Chr12g0370003	2	2	Niben261Chr16g0833003/Niben261Chr12g0370003	0
CC	GO:0030130	clathrin coat of trans-Golgi network vesicle	0.581939	0.997903	Niben261Chr16g0833003/Niben261Chr12g0370003	Niben261Chr16g0833003/Niben261Chr12g0370003	2	2	Niben261Chr16g0833003/Niben261Chr12g0370003	0
CC	GO:0030132	clathrin coat of coated pit	0.581939	0.997903	Niben261Chr16g0833003/Niben261Chr12g0370003	Niben261Chr16g0833003/Niben261Chr12g0370003	2	2	Niben261Chr16g0833003/Niben261Chr12g0370003	0
CC	GO:0030136	clathrin-coated vesicle	0.581939	0.997903	Niben261Chr16g0833003/Niben261Chr12g0370003	Niben261Chr16g0833003/Niben261Chr12g0370003	2	2	Niben261Chr16g0833003/Niben261Chr12g0370003	0
CC	GO:0030140	trans-Golgi network transport vesicle	0.581939	0.997903	Niben261Chr16g0833003/Niben261Chr12g0370003	Niben261Chr16g0833003/Niben261Chr12g0370003	2	2	Niben261Chr16g0833003/Niben261Chr12g0370003	0
CC	GO:0030665	clathrin-coated vesicle membrane	0.581939	0.997903	Niben261Chr16g0833003/Niben261Chr12g0370003	Niben261Chr16g0833003/Niben261Chr12g0370003	2	2	Niben261Chr16g0833003/Niben261Chr12g0370003	0
CC	GO:0033179	proton-transporting V-type ATPase, V0 domain	0.581939	0.997903	novel.8522/novel.3225	-/-	2	2	novel.8522/novel.3225	0
CC	GO:0005667	transcription factor complex	0.596236	0.997903	Niben261Chr19g0505017/Niben261Chr19g0421005/Niben261Chr02g1400005/Niben261Chr12g0082002/Niben261Chr16g0993018	Niben261Chr19g0505017/Niben261Chr19g0421005/Niben261Chr02g1400005/Niben261Chr12g0082002/Niben261Chr16g0993018	5	1	Niben261Chr02g1400005	4	Niben261Chr19g0505017/Niben261Chr19g0421005/Niben261Chr12g0082002/Niben261Chr16g0993018
CC	GO:0005839	proteasome core complex	0.60791	0.997903	Niben261Chr08g0659002/Niben261Chr15g1241004/Niben261Chr15g0670002/Niben261Chr12g1064003/Niben261Chr10g0451002/Niben261Chr13g0274008/Niben261Chr14g0602032/novel.7560/Niben261Chr01g1191012	Niben261Chr08g0659002/Niben261Chr15g1241004/Niben261Chr15g0670002/Niben261Chr12g1064003/Niben261Chr10g0451002/Niben261Chr13g0274008/Niben261Chr14g0602032/-/Niben261Chr01g1191012	9	9	Niben261Chr08g0659002/Niben261Chr15g1241004/Niben261Chr15g0670002/Niben261Chr12g1064003/Niben261Chr10g0451002/Niben261Chr13g0274008/Niben261Chr14g0602032/novel.7560/Niben261Chr01g1191012	0
CC	GO:0045261	proton-transporting ATP synthase complex, catalytic core F(1)	0.613084	0.997903	novel.4203/Niben261Chr17g0123004/novel.8394	-/Niben261Chr17g0123004/-	3	3	novel.4203/Niben261Chr17g0123004/novel.8394	0
CC	GO:0098687	chromosomal region	0.613084	0.997903	Niben261Chr09g0162008/Niben261Chr06g1130010/Niben261Chr15g0843001	Niben261Chr09g0162008/Niben261Chr06g1130010/Niben261Chr15g0843001	3	2	Niben261Chr09g0162008/Niben261Chr06g1130010	1	Niben261Chr15g0843001
CC	GO:0016459	myosin complex	0.626957	0.997903	novel.5944/Niben261Chr03g1469003/Niben261Chr12g0675006/Niben261Chr18g0246011/Niben261Chr01g0351001	-/Niben261Chr03g1469003/Niben261Chr12g0675006/Niben261Chr18g0246011/Niben261Chr01g0351001	5	0		5	novel.5944/Niben261Chr03g1469003/Niben261Chr12g0675006/Niben261Chr18g0246011/Niben261Chr01g0351001
CC	GO:0030880	RNA polymerase complex	0.626957	0.997903	Niben261Chr19g0505017/Niben261Chr19g0421005/Niben261Chr02g1400005/Niben261Chr13g0571017/Niben261Chr16g0993018	Niben261Chr19g0505017/Niben261Chr19g0421005/Niben261Chr02g1400005/Niben261Chr13g0571017/Niben261Chr16g0993018	5	2	Niben261Chr02g1400005/Niben261Chr13g0571017	3	Niben261Chr19g0505017/Niben261Chr19g0421005/Niben261Chr16g0993018
CC	GO:0000428	DNA-directed RNA polymerase complex	0.63666	0.997903	Niben261Chr19g0505017/Niben261Chr19g0421005/Niben261Chr02g1400005/Niben261Chr16g0993018	Niben261Chr19g0505017/Niben261Chr19g0421005/Niben261Chr02g1400005/Niben261Chr16g0993018	4	1	Niben261Chr02g1400005	3	Niben261Chr19g0505017/Niben261Chr19g0421005/Niben261Chr16g0993018
CC	GO:0055029	nuclear DNA-directed RNA polymerase complex	0.63666	0.997903	Niben261Chr19g0505017/Niben261Chr19g0421005/Niben261Chr02g1400005/Niben261Chr16g0993018	Niben261Chr19g0505017/Niben261Chr19g0421005/Niben261Chr02g1400005/Niben261Chr16g0993018	4	1	Niben261Chr02g1400005	3	Niben261Chr19g0505017/Niben261Chr19g0421005/Niben261Chr16g0993018
CC	GO:0000159	protein phosphatase type 2A complex	0.651282	0.997903	Niben261Chr09g1243001/Niben261Chr16g0387001/Niben261Chr01g0674009	Niben261Chr09g1243001/Niben261Chr16g0387001/Niben261Chr01g0674009	3	1	Niben261Chr09g1243001	2	Niben261Chr16g0387001/Niben261Chr01g0674009
CC	GO:0000145	exocyst	0.683978	0.997903	Niben261Chr14g0655007/novel.3077/Niben261Chr10g1134012/Niben261Chr08g0027002/Niben261Chr19g0616014	Niben261Chr14g0655007/-/Niben261Chr10g1134012/Niben261Chr08g0027002/Niben261Chr19g0616014	5	1	Niben261Chr10g1134012	4	Niben261Chr14g0655007/novel.3077/Niben261Chr08g0027002/Niben261Chr19g0616014
CC	GO:0005938	cell cortex	0.683978	0.997903	Niben261Chr14g0655007/novel.3077/Niben261Chr10g1134012/Niben261Chr08g0027002/Niben261Chr19g0616014	Niben261Chr14g0655007/-/Niben261Chr10g1134012/Niben261Chr08g0027002/Niben261Chr19g0616014	5	1	Niben261Chr10g1134012	4	Niben261Chr14g0655007/novel.3077/Niben261Chr08g0027002/Niben261Chr19g0616014
CC	GO:0044448	cell cortex part	0.683978	0.997903	Niben261Chr14g0655007/novel.3077/Niben261Chr10g1134012/Niben261Chr08g0027002/Niben261Chr19g0616014	Niben261Chr14g0655007/-/Niben261Chr10g1134012/Niben261Chr08g0027002/Niben261Chr19g0616014	5	1	Niben261Chr10g1134012	4	Niben261Chr14g0655007/novel.3077/Niben261Chr08g0027002/Niben261Chr19g0616014
CC	GO:0099568	cytoplasmic region	0.683978	0.997903	Niben261Chr14g0655007/novel.3077/Niben261Chr10g1134012/Niben261Chr08g0027002/Niben261Chr19g0616014	Niben261Chr14g0655007/-/Niben261Chr10g1134012/Niben261Chr08g0027002/Niben261Chr19g0616014	5	1	Niben261Chr10g1134012	4	Niben261Chr14g0655007/novel.3077/Niben261Chr08g0027002/Niben261Chr19g0616014
CC	GO:0000775	chromosome, centromeric region	0.716233	0.997903	Niben261Chr06g1130010/Niben261Chr15g0843001	Niben261Chr06g1130010/Niben261Chr15g0843001	2	1	Niben261Chr06g1130010	1	Niben261Chr15g0843001
CC	GO:0008287	protein serine/threonine phosphatase complex	0.719367	0.997903	Niben261Chr09g1243001/Niben261Chr16g0387001/Niben261Chr01g0674009	Niben261Chr09g1243001/Niben261Chr16g0387001/Niben261Chr01g0674009	3	1	Niben261Chr09g1243001	2	Niben261Chr16g0387001/Niben261Chr01g0674009
CC	GO:1903293	phosphatase complex	0.719367	0.997903	Niben261Chr09g1243001/Niben261Chr16g0387001/Niben261Chr01g0674009	Niben261Chr09g1243001/Niben261Chr16g0387001/Niben261Chr01g0674009	3	1	Niben261Chr09g1243001	2	Niben261Chr16g0387001/Niben261Chr01g0674009
CC	GO:0019773	proteasome core complex, alpha-subunit complex	0.726487	0.997903	Niben261Chr08g0659002/Niben261Chr12g1064003/Niben261Chr10g0451002/Niben261Chr01g1191012	Niben261Chr08g0659002/Niben261Chr12g1064003/Niben261Chr10g0451002/Niben261Chr01g1191012	4	4	Niben261Chr08g0659002/Niben261Chr12g1064003/Niben261Chr10g0451002/Niben261Chr01g1191012	0
CC	GO:0045259	proton-transporting ATP synthase complex	0.731858	0.997903	Niben261Chr03g1190017/Niben261Chr02g0281001/novel.4203/Niben261Chr17g0123004/Niben261Chr14g0101001/novel.8394/Niben261Chr14g1018015	Niben261Chr03g1190017/Niben261Chr02g0281001/-/Niben261Chr17g0123004/Niben261Chr14g0101001/-/Niben261Chr14g1018015	7	7	Niben261Chr03g1190017/Niben261Chr02g0281001/novel.4203/Niben261Chr17g0123004/Niben261Chr14g0101001/novel.8394/Niben261Chr14g1018015	0
CC	GO:0061695	transferase complex, transferring phosphorus-containing groups	0.734818	0.997903	Niben261Chr19g0505017/Niben261Chr19g0421005/Niben261Chr02g1400005/Niben261Chr13g0571017/Niben261Chr16g0993018	Niben261Chr19g0505017/Niben261Chr19g0421005/Niben261Chr02g1400005/Niben261Chr13g0571017/Niben261Chr16g0993018	5	2	Niben261Chr02g1400005/Niben261Chr13g0571017	3	Niben261Chr19g0505017/Niben261Chr19g0421005/Niben261Chr16g0993018
CC	GO:0030118	clathrin coat	0.752147	0.997903	Niben261Chr16g0833003/Niben261Chr12g0370003	Niben261Chr16g0833003/Niben261Chr12g0370003	2	2	Niben261Chr16g0833003/Niben261Chr12g0370003	0
CC	GO:0045263	proton-transporting ATP synthase complex, coupling factor F(o)	0.776495	0.997903	Niben261Chr03g1190017/Niben261Chr02g0281001/Niben261Chr14g0101001/Niben261Chr14g1018015	Niben261Chr03g1190017/Niben261Chr02g0281001/Niben261Chr14g0101001/Niben261Chr14g1018015	4	4	Niben261Chr03g1190017/Niben261Chr02g0281001/Niben261Chr14g0101001/Niben261Chr14g1018015	0
CC	GO:0048500	signal recognition particle	0.784074	0.997903	Niben261Chr14g1514016/Niben261Chr03g0024006	Niben261Chr14g1514016/Niben261Chr03g0024006	2	2	Niben261Chr14g1514016/Niben261Chr03g0024006	0
CC	GO:0044454	nuclear chromosome part	0.812329	0.997903	Niben261Chr09g0162008/Niben261Chr02g0851011	Niben261Chr09g0162008/Niben261Chr02g0851011	2	2	Niben261Chr09g0162008/Niben261Chr02g0851011	0
CC	GO:0005654	nucleoplasm	0.816923	0.997903	Niben261Chr03g0418010/Niben261Chr09g1042001/Niben261Chr19g0505017/Niben261Chr09g1140018/Niben261Chr07g0347003/Niben261Chr19g0421005/Niben261Chr02g1400005/Niben261Chr10g0370011/Niben261Chr14g0120009/Niben261Chr17g1393007/Niben261Chr16g0993018/Niben261Chr14g0213009	Niben261Chr03g0418010/Niben261Chr09g1042001/Niben261Chr19g0505017/Niben261Chr09g1140018/Niben261Chr07g0347003/Niben261Chr19g0421005/Niben261Chr02g1400005/Niben261Chr10g0370011/Niben261Chr14g0120009/Niben261Chr17g1393007/Niben261Chr16g0993018/Niben261Chr14g0213009	12	3	Niben261Chr02g1400005/Niben261Chr14g0120009/Niben261Chr17g1393007	9	Niben261Chr03g0418010/Niben261Chr09g1042001/Niben261Chr19g0505017/Niben261Chr09g1140018/Niben261Chr07g0347003/Niben261Chr19g0421005/Niben261Chr10g0370011/Niben261Chr16g0993018/Niben261Chr14g0213009
CC	GO:0044451	nucleoplasm part	0.816923	0.997903	Niben261Chr03g0418010/Niben261Chr09g1042001/Niben261Chr19g0505017/Niben261Chr09g1140018/Niben261Chr07g0347003/Niben261Chr19g0421005/Niben261Chr02g1400005/Niben261Chr10g0370011/Niben261Chr14g0120009/Niben261Chr17g1393007/Niben261Chr16g0993018/Niben261Chr14g0213009	Niben261Chr03g0418010/Niben261Chr09g1042001/Niben261Chr19g0505017/Niben261Chr09g1140018/Niben261Chr07g0347003/Niben261Chr19g0421005/Niben261Chr02g1400005/Niben261Chr10g0370011/Niben261Chr14g0120009/Niben261Chr17g1393007/Niben261Chr16g0993018/Niben261Chr14g0213009	12	3	Niben261Chr02g1400005/Niben261Chr14g0120009/Niben261Chr17g1393007	9	Niben261Chr03g0418010/Niben261Chr09g1042001/Niben261Chr19g0505017/Niben261Chr09g1140018/Niben261Chr07g0347003/Niben261Chr19g0421005/Niben261Chr10g0370011/Niben261Chr16g0993018/Niben261Chr14g0213009
CC	GO:0030133	transport vesicle	0.823963	0.997903	Niben261Chr16g0833003/Niben261Chr12g0370003/Niben261Chr09g0532004	Niben261Chr16g0833003/Niben261Chr12g0370003/Niben261Chr09g0532004	3	2	Niben261Chr16g0833003/Niben261Chr12g0370003	1	Niben261Chr09g0532004
CC	GO:0030658	transport vesicle membrane	0.823963	0.997903	Niben261Chr16g0833003/Niben261Chr12g0370003/Niben261Chr09g0532004	Niben261Chr16g0833003/Niben261Chr12g0370003/Niben261Chr09g0532004	3	2	Niben261Chr16g0833003/Niben261Chr12g0370003	1	Niben261Chr09g0532004
CC	GO:0031300	intrinsic component of organelle membrane	0.837234	0.997903	Niben261Chr03g1881009/Niben261Chr09g0034006	Niben261Chr03g1881009/Niben261Chr09g0034006	2	1	Niben261Chr03g1881009	1	Niben261Chr09g0034006
CC	GO:0031301	integral component of organelle membrane	0.837234	0.997903	Niben261Chr03g1881009/Niben261Chr09g0034006	Niben261Chr03g1881009/Niben261Chr09g0034006	2	1	Niben261Chr03g1881009	1	Niben261Chr09g0034006
CC	GO:0005778	peroxisomal membrane	0.845484	0.997903	Niben261Chr09g0034006	Niben261Chr09g0034006	1	0		1	Niben261Chr09g0034006
CC	GO:0005779	integral component of peroxisomal membrane	0.845484	0.997903	Niben261Chr09g0034006	Niben261Chr09g0034006	1	0		1	Niben261Chr09g0034006
CC	GO:0031231	intrinsic component of peroxisomal membrane	0.845484	0.997903	Niben261Chr09g0034006	Niben261Chr09g0034006	1	0		1	Niben261Chr09g0034006
CC	GO:0031903	microbody membrane	0.845484	0.997903	Niben261Chr09g0034006	Niben261Chr09g0034006	1	0		1	Niben261Chr09g0034006
CC	GO:0044438	microbody part	0.845484	0.997903	Niben261Chr09g0034006	Niben261Chr09g0034006	1	0		1	Niben261Chr09g0034006
CC	GO:0044439	peroxisomal part	0.845484	0.997903	Niben261Chr09g0034006	Niben261Chr09g0034006	1	0		1	Niben261Chr09g0034006
CC	GO:0071944	cell periphery	0.847524	0.997903	Niben261Chr14g0655007/Niben261Chr11g0086021/Niben261Chr01g0179010/Niben261Chr17g0784005/novel.3077/Niben261Chr09g0663013/Niben261Chr10g1134012/Niben261Chr16g0833003/Niben261Chr12g0745001/Niben261Chr08g0027002/Niben261Chr08g0289003/Niben261Chr11g1292012/Niben261Chr08g1105005/Niben261Chr19g0616014/Niben261Chr19g0912001/Niben261Chr12g0370003	Niben261Chr14g0655007/Niben261Chr11g0086021/Niben261Chr01g0179010/Niben261Chr17g0784005/-/Niben261Chr09g0663013/Niben261Chr10g1134012/Niben261Chr16g0833003/Niben261Chr12g0745001/Niben261Chr08g0027002/Niben261Chr08g0289003/Niben261Chr11g1292012/Niben261Chr08g1105005/Niben261Chr19g0616014/Niben261Chr19g0912001/Niben261Chr12g0370003	16	5	Niben261Chr17g0784005/Niben261Chr10g1134012/Niben261Chr16g0833003/Niben261Chr08g1105005/Niben261Chr12g0370003	11	Niben261Chr14g0655007/Niben261Chr11g0086021/Niben261Chr01g0179010/novel.3077/Niben261Chr09g0663013/Niben261Chr12g0745001/Niben261Chr08g0027002/Niben261Chr08g0289003/Niben261Chr11g1292012/Niben261Chr19g0616014/Niben261Chr19g0912001
CC	GO:0000228	nuclear chromosome	0.859111	0.997903	Niben261Chr09g0162008/Niben261Chr02g0851011	Niben261Chr09g0162008/Niben261Chr02g0851011	2	2	Niben261Chr09g0162008/Niben261Chr02g0851011	0
CC	GO:0030532	small nuclear ribonucleoprotein complex	0.871839	0.997903	Niben261Chr11g1148010	Niben261Chr11g1148010	1	1	Niben261Chr11g1148010	0
CC	GO:0097525	spliceosomal snRNP complex	0.871839	0.997903	Niben261Chr11g1148010	Niben261Chr11g1148010	1	1	Niben261Chr11g1148010	0
CC	GO:0120114	Sm-like protein family complex	0.871839	0.997903	Niben261Chr11g1148010	Niben261Chr11g1148010	1	1	Niben261Chr11g1148010	0
CC	GO:0005789	endoplasmic reticulum membrane	0.88558	0.997903	novel.541/Niben261Chr14g0446004/novel.1817/Niben261Chr05g1306003/Niben261Chr18g1357010/Niben261Chr11g0955008/Niben261Chr05g0182006/novel.5773	-/Niben261Chr14g0446004/-/Niben261Chr05g1306003/Niben261Chr18g1357010/Niben261Chr11g0955008/Niben261Chr05g0182006/-	8	8	novel.541/Niben261Chr14g0446004/novel.1817/Niben261Chr05g1306003/Niben261Chr18g1357010/Niben261Chr11g0955008/Niben261Chr05g0182006/novel.5773	0
CC	GO:0042175	nuclear outer membrane-endoplasmic reticulum membrane network	0.88558	0.997903	novel.541/Niben261Chr14g0446004/novel.1817/Niben261Chr05g1306003/Niben261Chr18g1357010/Niben261Chr11g0955008/Niben261Chr05g0182006/novel.5773	-/Niben261Chr14g0446004/-/Niben261Chr05g1306003/Niben261Chr18g1357010/Niben261Chr11g0955008/Niben261Chr05g0182006/-	8	8	novel.541/Niben261Chr14g0446004/novel.1817/Niben261Chr05g1306003/Niben261Chr18g1357010/Niben261Chr11g0955008/Niben261Chr05g0182006/novel.5773	0
CC	GO:0044432	endoplasmic reticulum part	0.88558	0.997903	novel.541/Niben261Chr14g0446004/novel.1817/Niben261Chr05g1306003/Niben261Chr18g1357010/Niben261Chr11g0955008/Niben261Chr05g0182006/novel.5773	-/Niben261Chr14g0446004/-/Niben261Chr05g1306003/Niben261Chr18g1357010/Niben261Chr11g0955008/Niben261Chr05g0182006/-	8	8	novel.541/Niben261Chr14g0446004/novel.1817/Niben261Chr05g1306003/Niben261Chr18g1357010/Niben261Chr11g0955008/Niben261Chr05g0182006/novel.5773	0
CC	GO:0098827	endoplasmic reticulum subcompartment	0.88558	0.997903	novel.541/Niben261Chr14g0446004/novel.1817/Niben261Chr05g1306003/Niben261Chr18g1357010/Niben261Chr11g0955008/Niben261Chr05g0182006/novel.5773	-/Niben261Chr14g0446004/-/Niben261Chr05g1306003/Niben261Chr18g1357010/Niben261Chr11g0955008/Niben261Chr05g0182006/-	8	8	novel.541/Niben261Chr14g0446004/novel.1817/Niben261Chr05g1306003/Niben261Chr18g1357010/Niben261Chr11g0955008/Niben261Chr05g0182006/novel.5773	0
CC	GO:0031974	membrane-enclosed lumen	0.890805	0.997903	Niben261Chr03g0418010/Niben261Chr09g1042001/Niben261Chr19g0505017/Niben261Chr09g1140018/novel.934/novel.1479/Niben261Chr14g0365006/Niben261Chr07g0347003/Niben261Chr19g0421005/Niben261Chr02g1400005/Niben261Chr10g0370011/Niben261Chr14g0120009/Niben261Chr06g0529007/Niben261Chr06g0310005/Niben261Chr09g0162008/Niben261Chr17g1393007/Niben261Chr16g0993018/Niben261Chr02g0851011/Niben261Chr14g0213009	Niben261Chr03g0418010/Niben261Chr09g1042001/Niben261Chr19g0505017/Niben261Chr09g1140018/-/-/Niben261Chr14g0365006/Niben261Chr07g0347003/Niben261Chr19g0421005/Niben261Chr02g1400005/Niben261Chr10g0370011/Niben261Chr14g0120009/Niben261Chr06g0529007/Niben261Chr06g0310005/Niben261Chr09g0162008/Niben261Chr17g1393007/Niben261Chr16g0993018/Niben261Chr02g0851011/Niben261Chr14g0213009	19	10	novel.934/novel.1479/Niben261Chr14g0365006/Niben261Chr02g1400005/Niben261Chr14g0120009/Niben261Chr06g0529007/Niben261Chr06g0310005/Niben261Chr09g0162008/Niben261Chr17g1393007/Niben261Chr02g0851011	9	Niben261Chr03g0418010/Niben261Chr09g1042001/Niben261Chr19g0505017/Niben261Chr09g1140018/Niben261Chr07g0347003/Niben261Chr19g0421005/Niben261Chr10g0370011/Niben261Chr16g0993018/Niben261Chr14g0213009
CC	GO:0043233	organelle lumen	0.890805	0.997903	Niben261Chr03g0418010/Niben261Chr09g1042001/Niben261Chr19g0505017/Niben261Chr09g1140018/novel.934/novel.1479/Niben261Chr14g0365006/Niben261Chr07g0347003/Niben261Chr19g0421005/Niben261Chr02g1400005/Niben261Chr10g0370011/Niben261Chr14g0120009/Niben261Chr06g0529007/Niben261Chr06g0310005/Niben261Chr09g0162008/Niben261Chr17g1393007/Niben261Chr16g0993018/Niben261Chr02g0851011/Niben261Chr14g0213009	Niben261Chr03g0418010/Niben261Chr09g1042001/Niben261Chr19g0505017/Niben261Chr09g1140018/-/-/Niben261Chr14g0365006/Niben261Chr07g0347003/Niben261Chr19g0421005/Niben261Chr02g1400005/Niben261Chr10g0370011/Niben261Chr14g0120009/Niben261Chr06g0529007/Niben261Chr06g0310005/Niben261Chr09g0162008/Niben261Chr17g1393007/Niben261Chr16g0993018/Niben261Chr02g0851011/Niben261Chr14g0213009	19	10	novel.934/novel.1479/Niben261Chr14g0365006/Niben261Chr02g1400005/Niben261Chr14g0120009/Niben261Chr06g0529007/Niben261Chr06g0310005/Niben261Chr09g0162008/Niben261Chr17g1393007/Niben261Chr02g0851011	9	Niben261Chr03g0418010/Niben261Chr09g1042001/Niben261Chr19g0505017/Niben261Chr09g1140018/Niben261Chr07g0347003/Niben261Chr19g0421005/Niben261Chr10g0370011/Niben261Chr16g0993018/Niben261Chr14g0213009
CC	GO:0070013	intracellular organelle lumen	0.890805	0.997903	Niben261Chr03g0418010/Niben261Chr09g1042001/Niben261Chr19g0505017/Niben261Chr09g1140018/novel.934/novel.1479/Niben261Chr14g0365006/Niben261Chr07g0347003/Niben261Chr19g0421005/Niben261Chr02g1400005/Niben261Chr10g0370011/Niben261Chr14g0120009/Niben261Chr06g0529007/Niben261Chr06g0310005/Niben261Chr09g0162008/Niben261Chr17g1393007/Niben261Chr16g0993018/Niben261Chr02g0851011/Niben261Chr14g0213009	Niben261Chr03g0418010/Niben261Chr09g1042001/Niben261Chr19g0505017/Niben261Chr09g1140018/-/-/Niben261Chr14g0365006/Niben261Chr07g0347003/Niben261Chr19g0421005/Niben261Chr02g1400005/Niben261Chr10g0370011/Niben261Chr14g0120009/Niben261Chr06g0529007/Niben261Chr06g0310005/Niben261Chr09g0162008/Niben261Chr17g1393007/Niben261Chr16g0993018/Niben261Chr02g0851011/Niben261Chr14g0213009	19	10	novel.934/novel.1479/Niben261Chr14g0365006/Niben261Chr02g1400005/Niben261Chr14g0120009/Niben261Chr06g0529007/Niben261Chr06g0310005/Niben261Chr09g0162008/Niben261Chr17g1393007/Niben261Chr02g0851011	9	Niben261Chr03g0418010/Niben261Chr09g1042001/Niben261Chr19g0505017/Niben261Chr09g1140018/Niben261Chr07g0347003/Niben261Chr19g0421005/Niben261Chr10g0370011/Niben261Chr16g0993018/Niben261Chr14g0213009
CC	GO:0005681	spliceosomal complex	0.893704	0.997903	Niben261Chr14g0080001	Niben261Chr14g0080001	1	0		1	Niben261Chr14g0080001
CC	GO:0005852	eukaryotic translation initiation factor 3 complex	0.893704	0.997903	Niben261Chr08g0128001	Niben261Chr08g0128001	1	0		1	Niben261Chr08g0128001
CC	GO:0099023	tethering complex	0.902171	0.997903	Niben261Chr14g0655007/novel.3077/Niben261Chr10g1134012/Niben261Chr08g0027002/Niben261Chr19g0616014	Niben261Chr14g0655007/-/Niben261Chr10g1134012/Niben261Chr08g0027002/Niben261Chr19g0616014	5	1	Niben261Chr10g1134012	4	Niben261Chr14g0655007/novel.3077/Niben261Chr08g0027002/Niben261Chr19g0616014
CC	GO:0033178	proton-transporting two-sector ATPase complex, catalytic domain	0.906309	0.997903	novel.4203/Niben261Chr17g0123004/novel.8394	-/Niben261Chr17g0123004/-	3	3	novel.4203/Niben261Chr17g0123004/novel.8394	0
CC	GO:0005777	peroxisome	0.909561	0.997903	Niben261Chr05g0322001/Niben261Chr09g0034006	Niben261Chr05g0322001/Niben261Chr09g0034006	2	0		2	Niben261Chr05g0322001/Niben261Chr09g0034006
CC	GO:0009538	photosystem I reaction center	0.909561	0.997903	Niben261Chr04g1617005/Niben261Chr07g0878008	Niben261Chr04g1617005/Niben261Chr07g0878008	2	2	Niben261Chr04g1617005/Niben261Chr07g0878008	0
CC	GO:0042579	microbody	0.909561	0.997903	Niben261Chr05g0322001/Niben261Chr09g0034006	Niben261Chr05g0322001/Niben261Chr09g0034006	2	0		2	Niben261Chr05g0322001/Niben261Chr09g0034006
CC	GO:0015629	actin cytoskeleton	0.912285	0.997903	novel.5944/Niben261Chr03g1469003/Niben261Chr12g0675006/Niben261Chr18g0246011/Niben261Chr01g0351001	-/Niben261Chr03g1469003/Niben261Chr12g0675006/Niben261Chr18g0246011/Niben261Chr01g0351001	5	0		5	novel.5944/Niben261Chr03g1469003/Niben261Chr12g0675006/Niben261Chr18g0246011/Niben261Chr01g0351001
CC	GO:0012507	ER to Golgi transport vesicle membrane	0.926889	0.997903	Niben261Chr09g0532004	Niben261Chr09g0532004	1	0		1	Niben261Chr09g0532004
CC	GO:0030127	COPII vesicle coat	0.926889	0.997903	Niben261Chr09g0532004	Niben261Chr09g0532004	1	0		1	Niben261Chr09g0532004
CC	GO:0030134	COPII-coated ER to Golgi transport vesicle	0.926889	0.997903	Niben261Chr09g0532004	Niben261Chr09g0532004	1	0		1	Niben261Chr09g0532004
CC	GO:0030117	membrane coat	0.936537	0.997903	Niben261Chr09g1322007/Niben261Chr18g0127008/Niben261Chr03g1320001/Niben261Chr16g0833003/Niben261Chr12g0370003/Niben261Chr09g0532004/Niben261Chr11g1182006	Niben261Chr09g1322007/Niben261Chr18g0127008/Niben261Chr03g1320001/Niben261Chr16g0833003/Niben261Chr12g0370003/Niben261Chr09g0532004/Niben261Chr11g1182006	7	2	Niben261Chr16g0833003/Niben261Chr12g0370003	5	Niben261Chr09g1322007/Niben261Chr18g0127008/Niben261Chr03g1320001/Niben261Chr09g0532004/Niben261Chr11g1182006
CC	GO:0048475	coated membrane	0.936537	0.997903	Niben261Chr09g1322007/Niben261Chr18g0127008/Niben261Chr03g1320001/Niben261Chr16g0833003/Niben261Chr12g0370003/Niben261Chr09g0532004/Niben261Chr11g1182006	Niben261Chr09g1322007/Niben261Chr18g0127008/Niben261Chr03g1320001/Niben261Chr16g0833003/Niben261Chr12g0370003/Niben261Chr09g0532004/Niben261Chr11g1182006	7	2	Niben261Chr16g0833003/Niben261Chr12g0370003	5	Niben261Chr09g1322007/Niben261Chr18g0127008/Niben261Chr03g1320001/Niben261Chr09g0532004/Niben261Chr11g1182006
CC	GO:0032040	small-subunit processome	0.939371	0.997903	Niben261Chr06g1128021	Niben261Chr06g1128021	1	1	Niben261Chr06g1128021	0
CC	GO:0031225	anchored component of membrane	0.949724	0.997903	Niben261Chr17g0941010	Niben261Chr17g0941010	1	0		1	Niben261Chr17g0941010
CC	GO:0031984	organelle subcompartment	0.953859	0.997903	novel.541/Niben261Chr14g0446004/novel.1817/Niben261Chr05g1306003/Niben261Chr18g1357010/Niben261Chr11g0955008/Niben261Chr05g0182006/Niben261Chr12g1502005/novel.5773	-/Niben261Chr14g0446004/-/Niben261Chr05g1306003/Niben261Chr18g1357010/Niben261Chr11g0955008/Niben261Chr05g0182006/Niben261Chr12g1502005/-	9	8	novel.541/Niben261Chr14g0446004/novel.1817/Niben261Chr05g1306003/Niben261Chr18g1357010/Niben261Chr11g0955008/Niben261Chr05g0182006/novel.5773	1	Niben261Chr12g1502005
CC	GO:0005618	cell wall	0.956054	0.997903	Niben261Chr17g0784005/Niben261Chr11g1292012/Niben261Chr08g1105005/Niben261Chr19g0912001	Niben261Chr17g0784005/Niben261Chr11g1292012/Niben261Chr08g1105005/Niben261Chr19g0912001	4	2	Niben261Chr17g0784005/Niben261Chr08g1105005	2	Niben261Chr11g1292012/Niben261Chr19g0912001
CC	GO:0030312	external encapsulating structure	0.956054	0.997903	Niben261Chr17g0784005/Niben261Chr11g1292012/Niben261Chr08g1105005/Niben261Chr19g0912001	Niben261Chr17g0784005/Niben261Chr11g1292012/Niben261Chr08g1105005/Niben261Chr19g0912001	4	2	Niben261Chr17g0784005/Niben261Chr08g1105005	2	Niben261Chr11g1292012/Niben261Chr19g0912001
CC	GO:0048046	apoplast	0.956054	0.997903	Niben261Chr17g0784005/Niben261Chr11g1292012/Niben261Chr08g1105005/Niben261Chr19g0912001	Niben261Chr17g0784005/Niben261Chr11g1292012/Niben261Chr08g1105005/Niben261Chr19g0912001	4	2	Niben261Chr17g0784005/Niben261Chr08g1105005	2	Niben261Chr11g1292012/Niben261Chr19g0912001
CC	GO:0000123	histone acetyltransferase complex	0.958311	0.997903	Niben261Chr17g1393007	Niben261Chr17g1393007	1	1	Niben261Chr17g1393007	0
CC	GO:0000139	Golgi membrane	0.958311	0.997903	Niben261Chr12g1502005	Niben261Chr12g1502005	1	0		1	Niben261Chr12g1502005
CC	GO:0098791	Golgi subcompartment	0.958311	0.997903	Niben261Chr12g1502005	Niben261Chr12g1502005	1	0		1	Niben261Chr12g1502005
CC	GO:0005576	extracellular region	0.960701	0.997903	novel.6024/Niben261Chr17g0784005/Niben261Chr11g1292012/Niben261Chr08g1105005/Niben261Chr19g0912001	-/Niben261Chr17g0784005/Niben261Chr11g1292012/Niben261Chr08g1105005/Niben261Chr19g0912001	5	3	novel.6024/Niben261Chr17g0784005/Niben261Chr08g1105005	2	Niben261Chr11g1292012/Niben261Chr19g0912001
CC	GO:0031410	cytoplasmic vesicle	0.965981	0.997903	Niben261Chr16g0833003/novel.8889/Niben261Chr12g0370003/Niben261Chr09g0532004	Niben261Chr16g0833003/-/Niben261Chr12g0370003/Niben261Chr09g0532004	4	2	Niben261Chr16g0833003/Niben261Chr12g0370003	2	novel.8889/Niben261Chr09g0532004
CC	GO:0031982	vesicle	0.965981	0.997903	Niben261Chr16g0833003/novel.8889/Niben261Chr12g0370003/Niben261Chr09g0532004	Niben261Chr16g0833003/-/Niben261Chr12g0370003/Niben261Chr09g0532004	4	2	Niben261Chr16g0833003/Niben261Chr12g0370003	2	novel.8889/Niben261Chr09g0532004
CC	GO:0044433	cytoplasmic vesicle part	0.965981	0.997903	Niben261Chr16g0833003/novel.8889/Niben261Chr12g0370003/Niben261Chr09g0532004	Niben261Chr16g0833003/-/Niben261Chr12g0370003/Niben261Chr09g0532004	4	2	Niben261Chr16g0833003/Niben261Chr12g0370003	2	novel.8889/Niben261Chr09g0532004
CC	GO:0097708	intracellular vesicle	0.965981	0.997903	Niben261Chr16g0833003/novel.8889/Niben261Chr12g0370003/Niben261Chr09g0532004	Niben261Chr16g0833003/-/Niben261Chr12g0370003/Niben261Chr09g0532004	4	2	Niben261Chr16g0833003/Niben261Chr12g0370003	2	novel.8889/Niben261Chr09g0532004
CC	GO:0005798	Golgi-associated vesicle	0.968509	0.997903	Niben261Chr16g0833003/Niben261Chr12g0370003/Niben261Chr09g0532004	Niben261Chr16g0833003/Niben261Chr12g0370003/Niben261Chr09g0532004	3	2	Niben261Chr16g0833003/Niben261Chr12g0370003	1	Niben261Chr09g0532004
CC	GO:0012506	vesicle membrane	0.968509	0.997903	Niben261Chr16g0833003/Niben261Chr12g0370003/Niben261Chr09g0532004	Niben261Chr16g0833003/Niben261Chr12g0370003/Niben261Chr09g0532004	3	2	Niben261Chr16g0833003/Niben261Chr12g0370003	1	Niben261Chr09g0532004
CC	GO:0030120	vesicle coat	0.968509	0.997903	Niben261Chr16g0833003/Niben261Chr12g0370003/Niben261Chr09g0532004	Niben261Chr16g0833003/Niben261Chr12g0370003/Niben261Chr09g0532004	3	2	Niben261Chr16g0833003/Niben261Chr12g0370003	1	Niben261Chr09g0532004
CC	GO:0030135	coated vesicle	0.968509	0.997903	Niben261Chr16g0833003/Niben261Chr12g0370003/Niben261Chr09g0532004	Niben261Chr16g0833003/Niben261Chr12g0370003/Niben261Chr09g0532004	3	2	Niben261Chr16g0833003/Niben261Chr12g0370003	1	Niben261Chr09g0532004
CC	GO:0030659	cytoplasmic vesicle membrane	0.968509	0.997903	Niben261Chr16g0833003/Niben261Chr12g0370003/Niben261Chr09g0532004	Niben261Chr16g0833003/Niben261Chr12g0370003/Niben261Chr09g0532004	3	2	Niben261Chr16g0833003/Niben261Chr12g0370003	1	Niben261Chr09g0532004
CC	GO:0030660	Golgi-associated vesicle membrane	0.968509	0.997903	Niben261Chr16g0833003/Niben261Chr12g0370003/Niben261Chr09g0532004	Niben261Chr16g0833003/Niben261Chr12g0370003/Niben261Chr09g0532004	3	2	Niben261Chr16g0833003/Niben261Chr12g0370003	1	Niben261Chr09g0532004
CC	GO:0030662	coated vesicle membrane	0.968509	0.997903	Niben261Chr16g0833003/Niben261Chr12g0370003/Niben261Chr09g0532004	Niben261Chr16g0833003/Niben261Chr12g0370003/Niben261Chr09g0532004	3	2	Niben261Chr16g0833003/Niben261Chr12g0370003	1	Niben261Chr09g0532004
CC	GO:0031981	nuclear lumen	0.969949	0.997903	Niben261Chr03g0418010/Niben261Chr09g1042001/Niben261Chr19g0505017/Niben261Chr09g1140018/Niben261Chr07g0347003/Niben261Chr19g0421005/Niben261Chr02g1400005/Niben261Chr10g0370011/Niben261Chr14g0120009/Niben261Chr09g0162008/Niben261Chr17g1393007/Niben261Chr16g0993018/Niben261Chr02g0851011/Niben261Chr14g0213009	Niben261Chr03g0418010/Niben261Chr09g1042001/Niben261Chr19g0505017/Niben261Chr09g1140018/Niben261Chr07g0347003/Niben261Chr19g0421005/Niben261Chr02g1400005/Niben261Chr10g0370011/Niben261Chr14g0120009/Niben261Chr09g0162008/Niben261Chr17g1393007/Niben261Chr16g0993018/Niben261Chr02g0851011/Niben261Chr14g0213009	14	5	Niben261Chr02g1400005/Niben261Chr14g0120009/Niben261Chr09g0162008/Niben261Chr17g1393007/Niben261Chr02g0851011	9	Niben261Chr03g0418010/Niben261Chr09g1042001/Niben261Chr19g0505017/Niben261Chr09g1140018/Niben261Chr07g0347003/Niben261Chr19g0421005/Niben261Chr10g0370011/Niben261Chr16g0993018/Niben261Chr14g0213009
CC	GO:0015630	microtubule cytoskeleton	0.97134	0.997903	novel.3275	-	1	1	novel.3275	0
CC	GO:0031248	protein acetyltransferase complex	0.97134	0.997903	Niben261Chr17g1393007	Niben261Chr17g1393007	1	1	Niben261Chr17g1393007	0
CC	GO:1902493	acetyltransferase complex	0.97134	0.997903	Niben261Chr17g1393007	Niben261Chr17g1393007	1	1	Niben261Chr17g1393007	0
CC	GO:0044430	cytoskeletal part	0.97546	0.997903	novel.5944/Niben261Chr03g1469003/Niben261Chr12g0675006/novel.3275/Niben261Chr18g0246011/Niben261Chr01g0351001	-/Niben261Chr03g1469003/Niben261Chr12g0675006/-/Niben261Chr18g0246011/Niben261Chr01g0351001	6	1	novel.3275	5	novel.5944/Niben261Chr03g1469003/Niben261Chr12g0675006/Niben261Chr18g0246011/Niben261Chr01g0351001
CC	GO:0005635	nuclear envelope	0.980301	0.997903	Niben261Chr14g0036011	Niben261Chr14g0036011	1	0		1	Niben261Chr14g0036011
CC	GO:0005643	nuclear pore	0.980301	0.997903	Niben261Chr14g0036011	Niben261Chr14g0036011	1	0		1	Niben261Chr14g0036011
CC	GO:0005856	cytoskeleton	0.98061	0.997903	novel.5944/Niben261Chr03g1469003/Niben261Chr12g0675006/novel.3275/Niben261Chr18g0246011/Niben261Chr01g0351001	-/Niben261Chr03g1469003/Niben261Chr12g0675006/-/Niben261Chr18g0246011/Niben261Chr01g0351001	6	1	novel.3275	5	novel.5944/Niben261Chr03g1469003/Niben261Chr12g0675006/Niben261Chr18g0246011/Niben261Chr01g0351001
CC	GO:0030684	preribosome	0.983669	0.997903	Niben261Chr06g1128021	Niben261Chr06g1128021	1	1	Niben261Chr06g1128021	0
[truncated: 386 more rows]
